# Supplementary material for: Effects of using structured templates for recalling chemistry experiments
Source: J Cheminform. 2016 Feb 19;8:9. doi: 10.1186/s13321-016-0118-6 (PMC4759737; doi:10.1186/s13321-016-0118-6)
Supplement: Supplementary file 4 — 10.1186/s13321-016-0118-6 The results from Study 1. [file 13321_2016_118_MOESM4_ESM.xlsx]

## Sheet: Summary
No Template condition	Experiment	Tense	Aims	Reaction Schemes	RMMs	Specific Materials	Generic Materials	Equipment	Specific Actions	Techniques	Explanation - Action	Explanation - Other	Explanations not in step-by-step	Theory	Observations - State	Observation - Colour	Observation - Time	Observation - Analysis	Observations not in step-by-step	Results	Measurements	Word count	Explanations - total	Observations-total	Explanations - in step by step	Observations-in step by step	Grade	Numeric grade
A1	Bromo	past	0	0	0	8	8	6	13	4	2	2	0	1	2	4	0	3	0	1	2	168	4	9	4	9	C-	3
A2	Bromo	past	1	1	0	13	5	9	9	7	3	0	0	2	6	3	0	2	2	3	9	148	3	11	3	9	C+	5
A3	Bromo	past	0	2	0	10	10	8	12	3	6	4	1	0	6	7	0	0	2	2	11	234	10	13	9	11	B-	6
A4	Bromo	past	0	0	0	8	8	11	18	4	2	2	0	2	7	7	0	2	0	0	7	232	4	16	4	16	B	7
A5	Bromo	past	0	1	0	8	2	13	15	9	4	0	0	1	1	2	0	1	0	0	5	136	4	4	4	4	B+	8
B1	Organo																						0	0	0	0
B2	Organo	past	0	1	0	18	14	15	24	0	0	0	0	0	0	0	0	0	0	0	0	146	0	0	0	0	C+	5
B3	Organo	mixed	0	1	0	1	2	5	2	0	1	0	0	0	0	0	0	0	0	0	0	27	1	0	1	0	F	0
B4	Organo																						0	0	0	0
B5	Organo	past	1	1	0	10	2	3	11	1	2	0	0	2	2	1	0	0	0	1	2	116	2	3	2	3	C+	5
C1	Bromo	past	0	0	0	10	12	19	15	3	0	0	0	0	6	5	0	2	0	2	10	201	0	13	0	13	C	4
C2	Bromo	command	0	0	0	3	2	6	10	5	1	0	0	0	1	0	0	0	0	0	2	53	1	1	1	1	F	0
C3	Bromo	past	0	0	0	4	3	8	12	5	1	0	0	0	1	1	0	0	0	0	1	88	1	2	1	2	F	0
C4	Bromo	past	1	0	0	8	3	10	9	3	1	0	0	0	1	1	0	0	0	0	1	98	1	2	1	2	F	0
C5	Bromo																						0	0	0	0
D1	Organo	past	0	0	0	8	0	5	5	0	0	0	0	1	0	0	0	0	0	0	0	59	0	0	0	0	F	0
D2	Organo	past	0	0	0	16	5	2	20	3	0	0	0	0	0	0	0	0	0	1	8	100	0	0	0	0	D	1
D3	Organo	command	0	1	0	7	5	3	8	8	5	0	0	1	3	3	0	0	0	0	2	87	5	6	5	6	C	4
D4	Organo	past	0	1	0	7	9	1	15	0	0	0	0	0	0	0	0	0	0	1	5	94	0	0	0	0	C	4
D5	Organo	past	0	1	0	11	6	1	15	2	0	0	0	0	3	2	0	0	0	1	4	80	0	5	0	5	C	4
		Average	0.176471	0.588235	0	8.82353	5.64706	7.35294	12.5294	3.35294	1.64706	0.470588	0.0588235	0.588235	2.29412	2.11765	0	0.588235	0.235294	0.705882	4.05882	121.588	1.8	4.25	1.75	4.05		3.29412
	17	Count	3	9	0	17	16	17	17	13	11	3	1	7	12	11	0	5	2	8	14	17	11	12	11	12
		%	17.6471	52.9412	0	100	94.1176	100	100	76.4706	64.7059	17.6471	5.88235	41.1765	70.5882	64.7059	0	29.4118	11.7647	47.0588	82.3529	100	64.7059	70.5882	64.7059	70.5882
Template condition	Experiment	Tense	Aims	Reaction Schemes	RMMs	Specific Materials	Generic Materials	Equipment	Specific Actions	Techniques	Explanation - Action	Explanation - Other	Explanations not in step-by-step	Theory	Observations - State	Observation - Colour	Observation - Time	Observation - Analysis	Observations not in step-by-step	Results	Measurements	Word count	Explanations - total	Observations-total	Explanations - in step by step	Observations-in step by step	Grade	Numeric grade	Grade Effect	Discussion / Conclusion
A1	Organo	past (starts off command)	3	5	5	21	14	2	25	5	1	0	0	3	1	0	0	0	0	2	5	200	1	1	1	1	A-	9	Much Higher	no D, no C
A2	Organo	command	1	1	3	17	7	7	19	1	1	0	0	1	0	0	0	0	0	5	19	127	1	0	1	0	B+	8	Higher	no C
A3	Organo																						0	0	0	0
A4	Organo	command	2	1	0	10	3	1	13	4	0	0	0	0	2	1	0	0	0	5	1	86	0	3	0	3	B	7	Same	no D, no C
A5	Organo	past	2	2	0	20	7	5	17	15	0	0	0	8	1	1	0	2	2	6	11	195	0	4	0	2	A-	9	Higher	D, C
B1	Bromo	past	3	2	3	14	2	15	14	7	2	0	1	6	4	2	0	1	4	4	10	256	2	7	1	3	B	7		D, C
B2	Bromo	command	1	1	0	14	3	18	14	3	0	0	0	1	1	1	0	1	2	2	5	144	0	3	0	1	B-	6	Higher	no D, no C
B3	Bromo	past	1	1	2	10	3	17	21	8	3	0	1	1	1	1	0	1	1	0	7	147	3	3	2	2	C	4	Much Higher	no C
B4	Bromo	command	1	3	0	5	3	7	8	6	0	1	1	2	0	2	0	0	0	4	1	102	1	2	0	2	D+	2		D, C
B5	Bromo	past	1	1	2	8	2	5	7	5	1	0	0	3	0	0	0	0	0	1	1	213	1	0	1	0	D	1	Lower	no C
C1	Bromo																						0	0	0	0
C2	Bromo	command	1	1	0	6	4	6	15	2	0	1	1	3	2	2	0	1	3	1	1	118	1	5	0	2	B-	6	Significantly Higher	D, C
C3	Bromo	past (starts off command)	1	1	2	25	14	2	21	3	0	1	1	3	1	0	0	3	3	5	7	227	1	4	0	1	B	7	Significantly Higher	D, C
C4	Bromo	command	2	1	0	7	2	3	13	5	0	0	0	0	0	0	0	0	0	2	4	73	0	0	0	0	B-	6	Significantly Higher	no D, no C
C5	Bromo	past	1	1	2	11	2	4	8	2	2	1	2	8	0	0	0	0	0	7	3	229	3	0	1	0	B+	8		D, C
D1	Organo	past	1	1	3	8	1	6	10	1	1	0	0	1	2	1	0	0	0	1	7	108	1	3	1	3	C	4	Much Higher	no D, no C
D2	Organo	command	1	1	2	8	3	4	8	8	0	0	0	2	0	0	0	1	1	3	5	70	0	1	0	0	C	4	Higher	no D, no C
D3	Organo	command	1	2	2	16	4	15	15	9	1	0	1	8	3	7	0	1	1	2	7	205	1	11	0	10	B	7	Higher	no C
D4	Organo	command	1	0	0	8	2	6	10	0	0	1	1	2	3	1	0	0	2	0	1	72	1	4	0	2	C	4	Same	D, C
D5	Organo	command	0	1	0	7	9	1	15	0	0	0	0	0	0	0	0	0	0	1	5	94	0	0	0	0	D	1	Lower	no D, no C
	18	Average	1.33333	1.44444	1.44444	11.9444	4.72222	6.88889	14.0556	4.66667	0.666667	0.277778	0.5	2.88889	1.16667	1.05556	0	0.611111	1.05556	2.83333	5.55556	148.111	0.85	2.55	0.4	1.6		5.55556
		Count	17	17	10	18	18	18	18	16	8	5	8	15	11	10	0	8	9	16	18	18	12	13	7	12
		%	94.4444	94.4444	55.5556	100	100	100	100	88.8889	44.4444	27.7778	44.4444	83.3333	61.1111	55.5556	0	44.4444	50	88.8889	100	100	66.6667	72.2222	38.8889	66.6667

## Sheet: A1-B-NT
		Tense	Aims	Reaction Schemes	RMMs	Specific Materials	Generic Materials	Equipment	Specific Actions	Techniques	Explanation - Action	Explanation - Other	Explanations not in step-by-step	Theory	Observations - State	Observation - Colour	Observation - Time	Observation - Analysis	Observations not in step-by-step	Results	Measurements
Benzoate was suspended in CCl4 which had ACHN added to it		past				3			2
The RBF is wrapped in Al foil and the system was purged in N		past				2		3	2
A solution of CCl4 and Br2 was poured into a dropping funnel		past				2		1	1
and the light was shone onto the rxn mixture		past					1	1	1
Few drops of this solution was added to determine the activity of the initiator		past					1		1		1
(brown -> pale brown)																2
The remaining solution was added over 30 minutes		past					1		1												1
TLC showed that the rxn mixture contained starting material		past					1			1								1
However, this was concluded that not all the SM will be used up due to other possible radical reactions		past										1		1
The rxn mixture was concentrated in vacuo		past					1			1
and was connected to the high vacuum line to induce crystals		past						1	1		1				1
These were filtered under vacuum		past							1	1
and were washed in ice cold H2O		past				1			1
(turning the orange crystal to white)															1	2
TLC showed that the product is pure		past					1			1								1
as only one spot is present with SM absent		present					1					1						1
The product was dried		past					1		1
and the yield was obtained		past							1
The yield was calculated to be 49%		past																		1	1
			0	0	0	8	8	6	13	4	2	2	0	1	2	4	0	3	0	1	2
Number of words	168

## Sheet: A1-O-T
(2nd reaction)						Tense	Aims	Reaction Schemes	RMMs	Specific Materials	Generic Materials	Equipment	Specific Actions	Techniques	Explanation - Action	Explanation - Other	Explanations not in step-by-step	Theory	Observations - State	Observation - Colour	Observation - Time	Observation - Analysis	Observations not in step-by-step	Results	Measurements
Aim of the experiment:
To produce an aryl lithium compound						present	1			1								1
React this to form an aryl borate						command	1			1								1
Hydrolysis affords the boronic acid						passive	1			1				1				1
Balanced equation with relative molecular masses
Reaction scheme with 3 RMMs								1	3
Reaction Scheme								1
Reaction Scheme								1
Reaction Scheme								1
Overall Reaction scheme with 2 RMMs								1	2
Step by step experiment procedure
Use a bunsen burner to remove all moisture in the system						command						1	1		1
Cool a solution of bromotoluene and THF down to -78*C in N2 atmosphere						command				3	1		2												2
add nBuLi to the reaction mixture						command				1	1		1
quickly add trimethyl borate						command				1			1
and leave the reaction to warm up						command							1
this was poured into HCl (15%)						past				1			1
the two phases (THF and aqueous) were separated						past				1	2		1
and the aq. Phase was extract with DCM						past					2		1
all the organic phases were combined						past					1		1
and were washed with H2O and brine						past				2			1
The organic phase was concentrated in vacuo						past					1		1	1
and was partitioned with NaOH (2M) and LPE						past				2				1
The mixture was stirred for 5 mins						past					1		1												1
and separated to 2 different phases						past					1		1
HCI (2M, plus 3 drops of conc HCl) was added						past				2			1
and made sure the mixture was acidic						past					1		1
This was extracted with H2O						past				1			1
and the organic phase was washed with H2O and brine.						past				2	1		1
The organic phase was dried with MgSO4 (anhydrous)						past				1	1		1
and was filtered						past							1
The solution was concentrated in vacuo						past					1		1
and pentane was used to transfer the solid to filter						past				1			1	1
The solid was dried in a dessicator						past						1	1						1
and spectroscopic data						past								1
and yield were recorded						past							2
Results
Obtain 0.293g						command																		1	1
=> 18% yield																								1	1
Discussion
Conclusion
							3	5	5	21	14	2	25	5	1	0	0	3	1	0	0	0	0	2	5
Number of words		200

## Sheet: A2-B-NT
						Tense	Aims	Reaction Schemes	RMMs	Specific Materials	Generic Materials	Equipment	Specific Actions	Techniques	Explanation - Action	Explanation - Other	Explanations not in step-by-step	Theory	Observations - State	Observation - Colour	Observation - Time	Observation - Analysis	Observations not in step-by-step	Results	Measurements
Radical reaction of benzylic compound						present	1			1								1
(reaction scheme - no RMM)								1
(actually used CHN-VAZOr88) safer						past				1								1
Mixed methyl-4-methylbenzoate in RB flask with						past				1		1	1
ACHN-VA20 (20mg)										1															1
and CCl4 (60mL)										1															1
in dropping funnel Br2 (0.77mL)										1		1													1
and CCL4 (50mL)										1															1
added slowly over 30 min period to main vessel						past						1	1												1
(dark brown solution)																			1	1
Reaction initiated by shining lamp on solution						past					1	1		1	1
Dreschel bottles (x2) attached to N2 bubbler to scrub HBr gas biproduct						past				1		2			1
NaHCO3 added to 2nd tube to remove HBr						past				1		1	1		1
Once reaction complete, solvent evaporated						past					1		1
(TLC required first)						past							1	1
CCl4 waste solvent removed.						past				1	1		1
Orange residue in flask												1							1	1
solidified to crystals on vacuum drying						past					1	1	1						1
These crystals were washed with pet. Ether (10mL)						past				1	1		1						1						1
giving white solid																			1	1				1
This was collected by vacuum filtration						past							1	1
Mass of dried crystals = 1.88g																			1					1	1
% yield = 55%																								1	1
Title of sample ERIM01a										1
MS obtained => GC-MS Red						past								1
Code: O4E49										1
NMR obtained						past								1
IR obtained						past								1
TLC ran 3 times						past								1
First 2 were all UV+ve, KMaO4 -ve						past																1	1
Product spot in 2nd at 0.47Rf																						1	1		1
							1	1	0	13	5	9	9	7	3	0	0	2	6	3	0	2	2	3	9
Number of words		148

## Sheet: A2-O-T
(2nd reaction)					Tense	Aims	Reaction Schemes	RMMs	Specific Materials	Generic Materials	Equipment	Specific Actions	Techniques	Explanation - Action	Explanation - Other	Explanations not in step-by-step	Theory	Observations - State	Observation - Colour	Observation - Time	Observation - Analysis	Observations not in step-by-step	Results	Measurements
Aim of the experiment:
Prepare (chemical structure)					command	1			1			1
Balanced equation with relative molecular masses
Reaction scheme with 3 RMMs							1	3
Step by step experiment procedure
Dry RB flask					command						1
Use bunsen burner to dry flask completely					command						2	1		1
4-bromotoluene (12mmol) added to flask					past				1		1	1												1
m.p (37*C)																								1
THF (20mL) added to flask					past				1		1	1												1
mixture stirred (5 mins)					past					1		1												1
cardice bath (with acetone)									2		1													1
nBuLi added (5.6mL, cool syringe)					past				1		1	1												1
under N2									1
mixture stirred 10 mins					past					1		1												1
cooled mixture to room temp.					past					1		1
Extract with HCl (15%, 30mL)					command				1			1												1
Extract with DCM (2 x 20mL)					command				1			1												1
H2O (2x 20mL) wash aqueous					command				1	1		1												1
Brine (30mL) wash aqueous					command				1	1		1												1
evaporate in vacuo					command							1	1
NaOH (25mL) + Et2O (25mL)									2															1
evaporate -> react aq. Phase with HCl (30mL, +3 drops conc HCl)					command				2	2		1												1
evaporate -> pet ether (2X 25mL)					command				1			1												1
evaporate -> H2O (2x25mL)					command				1			1												1
filter					command							1
dessicate					command							1
mass 0.15g obtained					past							1											1	1
9% yield - really low																							1	1
Results
0.15g yield																							1	1
9% yield																							1	1
Discussion
Yield poor																							1
Overall B has a vacat p-orbital to ra act as a Lewis acid					present												1
Conclusion
Number of words		127				1	1	3	17	7	7	19	1	1	0	0	1	0	0	0	0	0	5	19

## Sheet: A3-B-NT
						Tense	Aims	Reaction Schemes	RMMs	Specific Materials	Generic Materials	Equipment	Specific Actions	Techniques	Explanation - Action	Explanation - Other	Explanations not in step-by-step	Theory	Observations - State	Observation - Colour	Observation - Time	Observation - Analysis	Observations not in step-by-step	Results	Measurements
Apparatus was set up with an inert Nitrogen atmosphere						past				1		1	1
including a coil condenser,												1
a 3-necked round bottom flask,												1
a magentic stirrer and 2 dreschel bottles												2
for scrubbing HBr with NaHCO3,										1					1
a lamp to produce UV etc.												1			1
Methyl-4-methyl benzoate (12mmol) ≅ 2.253g) was added with						past				1			1												1
carbon tetrachloride (60ml) solvent as well as										1	1														1
ACHN (20mg) which acted as the radical initator						past				1	1				1										1
Over a period of 30 minutes a solution of Brominea (12 mmol ≅ 0.773mL)										1															2
in Carbon tetrachloride (50mL)										1															1
was added to the stirring solution dropwise.						past					1		1
*Solution of bromene was brown*						past					1								1	1
A TLC plate was run after such time to determine the completion of the reaction.						past							1	1	1
Orange liquid was then rotary evaporated to remove solvent						past					2		1	1	1				1	1
and placed under high vacuum and ice until crystallisation occurred.						past							1	1
The orange solid was then filtered						past					1		1						1	1
and washed with light petroleum ether (ice cold)						past				1			1
at which point the solid crystals turned white						past					1								1	1
(Bromine excess was washed away).						past				1			1
The white solid was placed in the vacuum dessicator on a watch glass						past					1	2	1						1	1
(pre-weighed ≅ 32g) for 15 minutes.																									2
After such time the weight of the solid was recorded at <2g with a percentage yield of 43%						past					1		1						1					2	2
An IR spectra was obtained as well as an NMR and mass spec sample were made and submitted.						past									1	3
Over the 30 minute period the orange colour became less intense to yellow						past														2			2		1
Initially a small amount of bromine solution was added to test if the initator was working						past				1			1			1	1
reaction scheme								1
reaction scheme								1
Number of words		234					0	2	0	10	10	8	12	3	6	4	1	0	6	7	0	0	2	2	11

## Sheet: A4-B-NT
						Tense	Aims	Reaction Schemes	RMMs	Specific Materials	Generic Materials	Equipment	Specific Actions	Techniques	Explanation - Action	Explanation - Other	Explanations not in step-by-step	Theory	Observations - State	Observation - Colour	Observation - Time	Observation - Analysis	Observations not in step-by-step	Results	Measurements
The equipment was set up under N2						past				1		1	1
and had Dreschel bottle to capture acidic HBr						past				1		1	1		1
which forms during reaction as by product						passive												1
The CCl4 solvent was degassed						past				1			1
while the rest of the reagent was weighed						past					1		1
The solids were added to the RBF and some of the solvent (60mL)						past					2	1	1						1						1
The bromine was then measure with syringe						past				1		1
and added to the rest of the CCl4, which was in the pressure equalising tunnel						past				1		1	1
The RBF was covered in Aluminium foil						past						2	1
and a lamp shone through.						past						1	1
The funnel was turn on to allow slow dropwise addition of Br2 solution.						past				1		1	1		1
The initial few drops were clear						past					1								1	1
and then the colour of the solution slow change to orange						past					1								1	1
after 30 mins of addition the lamp was turn off and TLC taken						past						1	3	1											1
the TLC showed theere were more than one product						past					1			1								1
and some SM was left but reaction so still at completion						past					1					1		1
as there were multi brominations.						past
The reaction was left to cool and after another hour and the TLC was taken						past							2	1								1
and gave the same result so, the next step of the reaction can continue.						past,future										1
The solvent was removed by rotary vaporation						past					1		1	1
and crystals formed.						past													1
The orange crystals were filtered and						past							1						1	1
washed with light pet.						past				1			1
The orange crystals turned white						past													1	3
and they were put under vacuum to dry.						past						1	1
The crystals changed back to orange.						past													1	1
Mass = 2.145g, 9.25mmol, 299.2gmol																									3
Yeild = 64%																									1
M.P. 47-49*C																									1
Product code = QR01.										1
Number of words		232					0	0	0	8	8	11	18	4	2	2	0	2	7	7	0	2	0	0	7

## Sheet: A4-O-T
(2nd reaction)					Tense	Aims	Reaction Schemes	RMMs	Specific Materials	Generic Materials	Equipment	Specific Actions	Techniques	Explanation - Action	Explanation - Other	Explanations not in step-by-step	Theory	Observations - State	Observation - Colour	Observation - Time	Observation - Analysis	Observations not in step-by-step	Results	Measurements
Aim of the experiment:
To prepare an organoboronic acid						1			1
and determine structure from IR, NMR, and MS						1							3
Balanced equation with relative molecular masses
Reaction scheme with no RMMs							1
Step by step experiment procedure
Set system under N2 and moisture free					command				1		1	1
Charge with bromotoluene, THF					command				2			1
and leave in cardice for 5 minutes					command				1			1											1
add n-BuLi (5.6mL) and stir for 10 minutes					command				1			2											2
add B(Ome)3 then let to warm to room temp					command				1			1
add 15% HCl in the H2O					command				2			1											1
a white ppt formed					past					1								1	1
then the ppt was washed and extracted					past					1		2						1
after concentrate with rotart vapouration					command							1	1
pentane was added					past				1			1
and the product was filtered and dried					past					1		2
Mass was about 1g																							1	1
Discussion
N/A
Conclusion
N/A
Word count	86					2	1	0	10	3	1	13	4	0	0	0	0	2	1	0	0	0	5	1

## Sheet: A5-B-NT
						Tense	Aims	Reaction Schemes	RMMs	Specific Materials	Generic Materials	Equipment	Specific Actions	Techniques	Explanation - Action	Explanation - Other	Explanations not in step-by-step	Theory	Observations - State	Observation - Colour	Observation - Time	Observation - Analysis	Observations not in step-by-step	Results	Measurements
Coil condenser set up with 3 necked RBF						past						2	1
1 neck blocked						past						1	1
1 neck with pressure sleeve												2
Nitrogen bubbler on top 2 flasks												2
furthest flask filled with NaHCO3 to neutralise HBr formed										1		1	1		1
Closest flask to prevent inverted pressure and back flow of NaHCO3.												1	1		1
60mL CCL4 + methyl 4-methylbenzoate +20mg AINCN added						past				3			1												2
and stirred						past							1
In side arm, 0.77ml Br2 + 50ml CCl4 added.						past				2			1												2
Dropped into RBF over 30 minutes						past						1	1												1
lamp set up with foil to initiate homolytic fission and radical reaction.						passive						2			1
After all reactants added - monitored by TLC											1		1	1
Crystalisation induced with rot-evaporation													1	1	1
drying on vacuum for the remainder of the solvent						present					1	1	1
orange crystals - turned white after washing with pet-ether.						past				1			1						1	2
Dessicated + weighed						past							2
IR, NMR, and EI mass spec recorded						past							1	3
reaction scheme								1
IR indicated addition of BR.										1				1								1
ES + NMR done overnight														2
Debate over MS method, EI decided on						past								1				1
Word count	136						0	1	0	8	2	13	15	9	4	0	0	1	1	2	0	1	0	0	5

## Sheet: A5-O-T
(2nd reaction)						Tense	Aims	Reaction Schemes	RMMs	Specific Materials	Generic Materials	Equipment	Specific Actions	Techniques	Explanation - Action	Explanation - Other	Explanations not in step-by-step	Theory	Observations - State	Observation - Colour	Observation - Time	Observation - Analysis	Observations not in step-by-step	Results	Measurements
Aim of the experiment:
To synthesize (chemical structure) from (chemical structure) using							1			2				1
nBuLi, B(Ome)3 then an noll catalysed hydrolysis.							1			2								1
Balanced equation with relative molecular masses
reaction scheme (RMMs no)								1
Step by step experiment procedure
Set up 3 neck RBF with N2 supply + stopper + septum.						command				1		4	1
12mmol 4-bromotoluene, 20ml anhydrous THF added and stirred						past				3			2												2
Cooled to -78*C with cardice/acetone bath.						past				2		1	1												1
12ml nBuLi added, stirred						past				1			2												1
and left to warm to RT						past							1
18mmol 4-bromotoluene injected (melted)						past				1			1												1
Stirred						past							1
White ppt. washed with DCM, water, brine.						past				3	1		1						1	1
TLCs done of washings														1
Organic rot evaped											1			1
Washed with pet ether + diethyl ether (25ml of each)						past				2			1												1
and stirred for 10 minutes						past							1												1
washed with 30ml 15% HCl + CHCl						past				2			1												1
Organic layer rot-evaped again						past					1			1
Filter and dessicated (pentane ucd?)										1			2
MS EI, IR, and MP recorded														4
Results
starting material present in correct phases as shown by TLC results.											1			1				1						1
MP just below range of literature																		1						1
IR inconclusive														1								1	1	1
NMR + MS overnight														2
3.473g of product											1													1	1
44% yield																								1	1
Discussion
Importance of constant change of acid/base/organic solvents in removing impurities and separating out product											1							1
Boren as a weak Law with discussed:																		1
reaction scheme								1
Appropriate solvent layers in separation											1							1
Methods of degassing and injection.													2					1
Conclusion
reaction went to completion as proposed by the mechanism given																		1
Impurities removed successfully (88% pure).																								1	1
IR inconclusive but waiting for proof from NMR / MS ES.														3								1	1
Science wins again.
Word count	195						2	2	0	20	7	5	17	15	0	0	0	8	1	1	0	2	2	6	11

[truncated: 27 more sheets: B1-B-T, B2-O-NT, B2-B-T, B3-B-T, B3-O-NT, B4-B-T, B5-B-T, B5-O-NT, C1-B-NT, C2-B-NT, C2-O-T, C3-B-NT, C3-O-T, C4-B-NT, C4-O-T, C5-O-T, D1-B-T, D1-O-NT, D2-B-T, D2-O-NT …]
