# Supplementary material for: Effects of using structured templates for recalling chemistry experiments
Source: J Cheminform. 2016 Feb 19;8:9. doi: 10.1186/s13321-016-0118-6 (PMC4759737; doi:10.1186/s13321-016-0118-6)
Supplement: Supplementary file 6 — 10.1186/s13321-016-0118-6 The results from Study 2. [file 13321_2016_118_MOESM6_ESM.xlsx]

## Sheet: Summary
No Template condition	Experiment	Tense	Aims	Reaction Schemes	RMMs	Specific Materials	Generic Materials	Equipment	Specific Actions	Techniques	Explanation - Action	Explanation - Other	Explanations not in step-by-step	Theory	Observations - State	Observation - Colour	Observation - Time	Observation - Analysis	Observations not in step-by-step	Results	Measurements	Word count	Explanations - total	Observations-total	Explanations - in step by step	Observations-in step by step		Grade	Numeric grade	Other
A1		Past	0	0	0	10	7	14	16	3	2	0	0	0	2	1	0	0	0	2	10	204	2	3	2	3		B	4
A2		Past																										F	0	This student wrote a lot about things other than what they did or saw in the free recall and then didn't do a write up
B1		Past	0	0	0	8	16	3	14	1	0	0	0	0	3	0	0	0	0	0	0	111	0	3	0	3		D	2	"I" style
B2		Past	0	0	0	0	0	0	0	3	0	0	0	0	0	0	0	0	0	2	0	29	0	0	0	0		F	0	Extremely brief, personal "this experiment went reasonably well"
C1		Past	1	0	0	3	4	4	11	5	1	0	0	1	0	0	1	0	0	0	1	105	1	1	1	1		D	2	Measurement is time only. Story like style
C2		Past	0	0	0	12	4	14	14	7	1	0	0	0	1	2	0	0	0	0	8	210	1	3	1	3		B	4
D1		Command	0	0	0	12	4	6	16	2	0	0	0	0	0	0	0	0	0	0	2	80	0	0	0	0		D	2
D2		Past	0	0	0	25	31	5	28	5	7	0	0	0	4	4	0	0	0	0	17	342	7	8	7	8		A	5
E1		Past	0	0	0	7	9	12	15	4	0	0	0	0	2	4	0	0	0	0	5	146	0	6	0	6		B	4	"RMM can't remember"
E2		Past	0	0	0	9	3	4	6	2	2	1	0	2	0	0	0	0	0	0	0	87	3	0	3	0		C	3	Starts with a description of the experiment (but not explicitly an aim), it's an unusual style. Measurement is temperature
F1		Past	0	0	0	13	7	5	22	4	0	0	0	0	0	0	0	0	0	0	4	139	0	0	0	0		C	3
F2		Past	0	0	0	17	19	13	29	6	1	1	0	0	1	0	0	1	0	0	10	228	2	2	2	2		C	3
G1		Past	0	0	0	7	2	6	16	4	2	0	0	0	0	0	0	0	0	0	0	94	2	0	2	0		D	2	Measurement is time only.
G2		Past	0	0	0	9	2	4	6	4	1	0	0	0	0	0	0	0	0	0	0	77	1	0	1	0		D	2	Measurement temperature only
H1		Past	0	0	0	18	25	5	35	4	0	3	0	0	2	1	0	1	0	3	5	323	3	4	3	4		D	2	Mentions getting melting point and that spectra are similar to others, but does not give specific information
H2		List	0	0	0	3	1	0	1	6	0	0	0	0	0	0	0	0	0	0	1	16	0	0	0	0		F	0	Just a list, barely actions
J1		Past	0	0	0	1	3	3	7	1	1	1	0	0	0	0	0	0	0	0	0	63	2	0	2	0		F	0	Rather personal - student made mistake
J2		Past	0	0	0	2	3	3	0	0	0	2	0	2	0	0	0	0	0	0	0	74	2	0	2	0		F	0	An unusual style
K1		Past	0	0	0	17	16	7	23	3	0	0	0	0	6	5	0	0	0	0	20	254	0	11	0	11		A	5
K2		Past	0	0	0	14	9	2	19	4	0	0	0	0	1	0	0	0	0	0	2	123	0	1	0	1		B	4	Measurements are temperature and time
		Average	0.0526316	0	0	9.84211	8.68421	5.78947	14.6316	3.57895	0.947368	0.421053	0	0.263158	1.15789	0.894737	0.0526316	0.105263	0	0.368421	4.47368	142.368	1.36842	2.21053	1.36842	2.21053			2.35
	19	Count	1	0	0	18	18	17	17	18	9	5	0	3	9	6	1	2	0	3	12	19	11	10	11	10
		%	5.26316	0	0	94.7368	94.7368	89.4737	89.4737	94.7368	47.3684	26.3158	0	15.7895	47.3684	31.5789	5.26316	10.5263	0	15.7895	63.1579	100	57.8947	52.6316	57.8947	52.6316
Average where response not zero			1		#DIV/0!	10.3889	9.16667	6.47059	16.3529	3.77778	2	1.6		1.66667	2.44444	2.83333	1	1		2.33333	7.08333	142.368	2.36364	4.2	2.36364	4.2
Title Template condition	Experiment	Tense	Aims	Reaction Schemes	RMMs	Specific Materials	Generic Materials	Equipment	Specific Actions	Techniques	Explanation - Action	Explanation - Other	Explanations not in step-by-step	Theory	Observations - State	Observation - Colour	Observation - Time	Observation - Analysis	Observations not in step-by-step	Results	Measurements	Word count	Explanations - total	Observations-total	Explanations - in step by step	Observations-in step by step		Grade	Numeric grade	Grade Effect	Discussion / Conclusion	Other
A1		Past	2	1	3	18	7	16	26	6	1	3	3	4	1	1	0	3	5	5	11	348	4	5	1	0		A	5	Higher		observation in the results no measurement in results, conclusion and discussion are smiliar (ir spectra)
A2		Past	3	1	0	18	14	7	16	7	2	2	0	5	1	1	0	0	0	2	17	280	4	2	4	2		B	4	Significantly Higher	no discussion, no conclusion	no discussion or conclusion
B1		Past (but change of style)	1	1	0	7	1	0	6	2	0	0	0	3	1	2	0	0	3	4	0	91	0	3	0	0		C	3	Higher		observation in results and discusion only, personal 'success' in conclusion 'Reasonably successful, but some starting material or byproducts present in product', not "I" style - passive "added..", "refluxed".., "washed"..
B2		Past	2	1	4	20	5	17	20	3	1	0	0	3	0	1	0	2	3	5	11	231	1	3	1	0		B	4	Significantly Higher		observation in results only, theory in discussion (safety and use of NaOH to remove hbr), personal "Good experimental yield. Pure compound.." in conclusions
C1		Command/list	1	1	2	11	5	2	12	2	0	1	1	0	0	0	0	0	0	4	2	198	1	0	0	0		C	3	Higher	no discussion	Numbered steps
C2		Past	4	1	4	21	16	6	26	10	2	1	1	5	6	5	0	0	0	4	16	450	3	11	2	11		A	5	Higher		Theory is present in 'reactions', results and discussion but not in the step by step. Discussion and conclusions
D1		Command	1	0	0	12	8	7	26	5	1	0	0	4	1	0	0	0	1	2	1	198	1	1	1	0		B	4	Much Higher		Discussion and conclusion. Conclusion about the product and description, and explanation
D2		Past	1	1	4	31	20	12	26	8	0	4	3	7	8	13	2	2	5	7	16	633	4	25	1	20		A	5	Same		An additional observation in the results. Discussion about results and purity. Conclusion talks about toxicity of chloroform, and how the other groups used DCM which gave higher yields
E1		Past (but change of style)	1	1	0	12	2	6	14	5	2	2	2	3	0	0	0	1	1	4	3	202	4	1	2	0		B	4	Same		Unsuccessful experiment (tiny yield) so discussion talk about what could have been done differently. Conclusions still upbeat "Experiment did yield a product for use in experiment tomorrow however not the correct one… Low yield for this experiment.
E2		list	2	1	0	9	0	0	2	4	0	0	0	3	1	1	0	0	1	2	2	102	0	2	0	1		C	3	Same		just a list but more reaction theory and chemicals than steps. Observation in results. Discussion - separation of phases still need. Conclusions - thoery again and observation - no success indicator
F1		Past	2	0	0	10	9	5	14	7	0	1	1	3	1	2	0	0	3	2	1	181	1	3	0	0		B	4	Higher		Observation in results and discussion. Discussion about purity and yield from the groups. Conclusion "DCM was the better solvent."
F2		Past	1	1	0	19	8	18	17	6	0	0	0	5	1	1	1	1	1	3	12	437	0	4	0	3		A	5	Much Higher		Discussion = theory and purity. Conclusion "The work up was successful…" Goes on to suggest that they may not have the expected product.
G1		Past	3	1	0	15	6	3	21	7	0	1	1	1	0	0	0	0	0	2	2	251	1	0	0	0		B	4	Much Higher		Mentioned collecting MP specifically, but does not give that measurement. Discussion - student made a mistake and disgarded the product. Focused on maximising partner's yield. Again optimistic conclusiion about yield, but no specific success statement
G2		Past	1	3	0	15	8	4	18	2	0	0	0	3	2	1	0	0	1	19	2	265	0	3	0	2		A	5	Significantly Higher		observation in results only. Dicussion low yield, and discrepancy from literature for MP. Theory on impurity. Conclusions - lack of success - partial repeat of discussion.
H1		Past	2	1	5	14	13	17	28	5	0	0	0	3	1	1	1	1	2	4	7	331	0	4	0	2		A	5	Significantly Higher		Disucssion - suitability of solvent, low yield. Conclusion "Product was synthsised successfully but.."
H2		List	1	1	0	3	2	0	3	1	0	0	0	3	0	2	0	0	2	2	0	42	0	2	0	0		F	0	Same		half completed reaction scheme, just a list, barely actions, results observation only. Discussion - product wrog colour. Dcm better. Conclusions "may have impurities may need further workup".
J1		Command	1	1	0	14	8	7	22	4	0	1	1	4	1	1	0	0	2	6	7	293	1	2	0	0		C	3	Significantly Higher		Theory in results. Discussion about impurity, suggestions for improvement. Persnal "wish we could have worked in pairs.." plus more '..luckily I threw none..". Conclusions "compound impure but present.."
J2		Present/command	1	1	0	10	4	1	4	3	0	2	2	1	0	0	0	1	1	6	2	154	2	1	0	0		F	0	Same		list. Reaction scheme is a bit lacking. Discussion is more detail on results and reason for poor yield. Conclusion "In general the aim was achieved..not enough product was obtained."
K1		Past	2	1	4	13	8	15	26	9	0	0	0	1	3	1	0	0	0	4	13	306	0	4	0	4		A	5	Same		Results, mass only. Discussion = yield and ir shows dried product. Conclusions "The reaction was successful and … was obtained with a yield of 65.5%"
K2		Past	2	1	0	11	9	15	22	4	0	1	1	5	1	1	1	0	2	5	10	303	1	3	0	1		A	5	Higher		Observation in results is same as in procedure. Discussion about purity based on colour and analysis. Where losses may have occurred and what else is needed. Conclusion "Brominate benzylice derivative was prepared in reasonable 49% yield …" purity and more info needed
	20	Average	1.7	1	1.3	14.15	7.65	7.9	17.45	5	0.45	0.95	0.8	3.3	1.45	1.7	0.25	0.55	1.65	4.6	6.75	264.8	1.4	3.95	0.6	2.3			3.8
		Count	20	18	7	20	19	17	20	20	6	11	10	19	14	15	4	7	15	20	18	20	13	18	7	9
		%	100	90	35	100	95	85	100	100	30	55	50	95	70	75	20	35	75	100	90	100	65	90	35	45
Average where response not zero			1.7	1.11111	3.71429	14.15	8.05263	9.29412	17.45	5	1.5	1.72727	1.6	3.47368	2.07143	2.26667	1.25	1.57143	2.2	4.6	7.5	264.8	2.15385	4.38889	1.71429	5.11111
Profile Template condition	Experiment	Tense	Aims	Reaction Schemes	RMMs	Specific Materials	Generic Materials	Equipment	Specific Actions	Techniques	Explanation - Action	Explanation - Other	Explanations not in step-by-step	Theory	Observations - State	Observation - Colour	Observation - Time	Observation - Analysis	Observations not in step-by-step	Results	Measurements	Word count	Explanations - total	Observations-total	Explanations - in step by step	Observations-in step by step		Grade	Numeric grade	Grade Effect	Discussion / Conclusion	Other
A1		List/mixed	2	0	0	4	4	1	4	11	0	2	2	7	7	9	0	0	13	5	1	243	2	16	0	3		A	5	Higher		theory in the 'reactions section', but no equation, materials in the reactions and 'materials profile', not in the step-by step, step-by-step is just a list of actions (barely actions even), little detail - more techniques. Observations in the 'what were your results section', Results (yield and analysis results are in the conclusions section). Unexpected - 'got oil'. 'Techniques' are basically t…
A2		Past	2	0	0	13	10	4	6	5	0	0	0	8	2	5	0	0	7	2	0	385	0	7	0	0		B	4	Significantly Higher	no reactions, no other information	observations seen only in 'observations section', nothing unexpected, results 'too little product to get a yield' (a no result), lots of learning about process esp and theory, conclusions. Materials, equipment - more in 'profile', techniques correct order. No other information
B1		Past	1	0	0	6	9	3	3	5	0	0	0	7	5	4	0	2	11	3	1	257	0	11	0	0		B	4	Much Higher		reactions produced 'suzuki coupling reaction', "I style", only 1 observation "oil" in the procedure. Results included tlc results, and ir, yield. Unexptected 'oil', only one compound from column. Learning 'how to use silica coloumn', conclusions 'low yield'.
B2		Past	3	0	0	5	15	4	10	9	0	1	1	6	0	4	0	0	4	3	1	275	1	4	0	0		A	5	Significantly Higher		no reaction scheme instead details of 'suzuki couple' and theory. Unexpected - s products formed. Learning procedure and analysis. Conclusion - personal "I most likely produced the deired product in a relatively good yiled". Other: "safety infor for silica" - but not actually the safety information for silica!
C1		Past	1	0	0	0	7	0	0	6	0	3	3	4	1	1	0	0	2	3	4	185	3	2	0	0		C	3	Higher		Reaction: "suzuki coupling reaction". Observations are the nature of the observations not the actual, "colour changes, crystallisation". Unexpected issue with equipment. Learning - procedures. Other information is again, what could be recorded rather than actual information. Conclusions include 'success statement' and what could be done next time.
C2		Past	2	0	0	6	1	0	1	2	0	1	1	3	2	3	0	0	5	3	1	169	1	5	0	0		D	2	Much Lower		Reactions - "Suzuki coupling", "radical bromination", "formation of a boronic acid using nBuLi". Results yield, "I got a 40% yield which was very pure".. Goes onto talk about impurity and Explanation.changing colour was unexpected. Learning - theory. Conclusion - personal "OVerall it was very successful despite.." Other is explanation materal that would usually have been in procedure.
D1		Past	1	0	0	5	4	0	1	3	0	0	0	3	0	4	0	0	4	2	2	144	0	4	0	0		C	3	Higher		Reaction, "removing a bromine and boronic acid to form a C-C bond". Observation in observation section and in unexpected. Learning about column chromatography. Conclusions personal "We managed to make the desired product and it was pure". Techniques not in chrono order. Other Actual safety information
D2		Past	2	0	0	20	18	5	10	10	1	3	3	6	9	4	1	3	11	5	9	525	4	17	1	6		A	5	Same		Again textual description of the suzuki reaction. Three observations within the procedure, more detailed in 'observations'. Nothing unexpected. Learning procedure and theory. Again other is what could be recorded "COSHH" not anything actually useful
E1		Past	2	0	0	2	6	3	5	10	0	1	1	2	1	2	0	2	5	4	0	276	1	5	0	0		A	5	Higher		Reactions is basically the procedure in two sentences! Doesn't mention Suzuki (although aims do). No observations in procedure. Results textual description mostly about what needs to be done. A couple of unexpected things happened in the column. Learning - theory, procedure - equipment behaviour. Conclusions again success "Overall was a success - got product that will hopefully be identified furt…
E2		list	1	0	0	0	0	0	0	6	1	1	0	1	2	2	0	2	6	2	1	119	2	6	2	0		B	4	Higher	reactions missing, no other information	Reaction is just "n/a". Steps are just a list of techniques, observation in 'observations' and 'results'. Unexpected - additional spots on the chromatography. Learning - chromatography. Conclusions "The synthesis of the target compound was successful". Techniques list is the same as the 'waht did you do?' No other
F1		Past	2	0	0	8	8	3	4	3	0	0	0	5	1	2	0	0	3	1	1	161	0	3	0	0		B	4	Higher		Reaction is a textual description of the reaction. Observations only in 'observation' section. Not expecting colour change. Learning calculating purity from NMR and calculating amount of reactants. Conclusion not personal "Column chromatography is an effective technqiue for separation. Other "spectral identifiers" not actual identifiers
F2		Past	2	0	0	6	7	1	11	8	2	2	2	5	2	2	0	0	4	4	2	280	4	4	2	0		A	5	Much Higher		Textual description of the reaction. All observations in observation section. Observation was unexpected - expected outcome included in 'observation' section. Unexpected section repeats this. Learning - equipment behaviour. Conclusions "Reaction was successful with good spectral data provided..." Also comment on valuable chromatograpgy experienced gained with comment about it being a vital skill …
G1		Past (but change of style)	2	0	0	6	4	2	8	8	0	1	1	5	0	2	0	1	3	3	2	250	1	3	0	0		C	3	Higher		Textual description of the reaction. Procedure is just a list. Observations are only in observation section. Measurement in procedure = "Took 115 fractions". Unexpected - poor yield because product was hard to find. Learning - equipment. Conclusions - optimistic, but details problems. Others "spectral codes". Also where extinguishers are located! Useful for the experiment - less useful for the re…
G2		Past	1	0	0	6	3	1	4	3	0	2	1	5	0	3	0	0	2	3	1	245	2	3	1	1		B	4	Much Higher		Reaction just "suzuki reaction". 1 observation in procedure. Colour change was unexpected. Learning - analysis during experiement process and theory. Conclusions - success "Overall the experiment was fairly successful but.." Suggests ways to improve yield. Others - useful safety, and mateials used in analysis (could have been in procedure)
H1		Past	1	0	0	13	11	1	17	9	1	0	0	3	3	3	1	0	7	3	7	277	1	7	1	0		C	3	Higher	no other information	Reaction, textual description. One observation in procedure. Results are just yield. Learning = ".". Unexpected presence of oil instead of solid. Conclusions "The product was successfully produced by in a low yield". No other
H2		List	1	0	0	2	5	0	0	6	0	0	0	6	0	3	0	0	3	1	0	111	0	3	0	0		D	2	Higher		Reaction - poor textual description of the experiment. Procedure is just a list no chemicals, no equipment. Results vague, no measurement. Unexpected - colour change some yellow some black. Leearning - theory. Conclusion "the reaction mechanism works with the work up as a pure product made. Other - safety - just chemical names
J1		Past	1	0	0	3	7	2	2	3	2	0	0	6	1	3	0	1	5	1	2	224	2	5	2	0		C	3	Significantly Higher		Textual description of reaction. Observations in observation section. Unexpected - equipment fault. Learning - using a silica column, new technique. Theory and analysis. Conclusions = personal "useful.. Interesting.." several suggestions of things that could be captured but no specifics.
J2		Past	1	0	0	1	6	3	4	4	0	0	0	3	0	0	0	0	0	1	1	153	0	0	0	0		C	3	Significantly Higher		Reaction "a cross coupling reaction". Observations are specifying the attributes observed, not the actual observations. Nothing unexpected. Learn - analysis. Conclusions "Reaction was longa and the efficiency not high.." also the methods used to analyse the purity (but not details of result). Others "sample analysis" again not useful.
K1		Past	2	0	0	15	13	1	9	8	0	1	1	7	3	5	0	2	8	7	6	432	1	10	0	2		A	5	Same		Reaction - textual description of theory. 2 observations in procedure. Unexpected - more fractions needed than expected, colour and state of product different to expected. Learning - reaction, theory of column chromaography. Conclusions "The reaction was successful.." purification values. Others actually useful hazard information about safety of silica
K2		Past	1	0	0	10	5	1	9	2	0	0	0	4	0	1	0	0	0	3	2	191	0	1	0	1		B	4	Same		Textual description of reaction. Observation only in observation section, but also two types of obsevation but not specific. Nothing unexpected, Learning - thoery and analysis. Conclusions "The aim of the experiment was achieved.." Other "safety information".
	20	Average	1.55	0	0	6.55	7.15	1.75	5.4	6.05	0.35	0.9	0.8	4.8	1.95	3.1	0.1	0.65	5.15	2.95	2.2	245.1	1.25	5.8	0.45	0.65			3.8
		Count	20	0	0	18	19	15	17	20	5	11	10	20	13	19	2	7	18	20	17	20	13	19	6	5
		%	100	0	0	90	95	75	85	100	25	55	50	100	65	95	10	35	90	100	85	100	65	95	30	25
Average where response not zero			1.55			7.27778	7.52632	2.33333	6.35294	6.05	1.4	1.63636	1.6	4.8	3	3.26316	1	1.85714	5.72222	2.95	2.58824	245.1	1.92308	6.10526	1.5	2.6

## Sheet: A1
		Tense	Aims	Reaction Schemes	RMMs	Specific Materials	Generic Materials	Equipment	Specific Actions	Techniques	Explanation - Action	Explanation - Other	Explanations not in step-by-step	Theory	Observations - State	Observation - Colour	Observation - Time	Observation - Analysis	Observations not in step-by-step	Results	Measurements	Word count
Blank Template	14 minutes, 19 seconds
Study ID	A1
Experiment	Bromination
Write down up to ten things that come to mind when you think about the experiment that you completed today. Write down these thoughts in the order that you think of them.	Br2 is hazardous! Ahhh!
	The glassware format was so confusing, took a while to get used to
	Our product is orange, it is supposed to be a colourless crystalline solid, I wish I had recrystallised a second time
	I really like not having my lab book marked at the end, feels like a weight off my shoulders
	It involved a small amount of radical initiator.
	HBr and NaOH react to form NaBr and water
Use this space to provide a write-up of the experiment you have just completed.	A 3 necked RBF was set up	past						1	1
	with a stopper,							1
	pressure equalising dropping funnel							1
	and a reflux condensor.							1
	The reflux condensor was fitted with a nitrogen bubbler	past						2	1
	which led to 2 Drescel bottles							1
	containing NaOH					1
	and Phenolpthalein.					1
	Methyl 4 methylbenzoate (~3.004 g, 20 mmol)					1															1
	was dissolved in 80 mL dichloromethane.	past				1			1												1
	This was followed by 0.024g of ACHN.	past				1			1												1
	This solution was added to the 3 necked RBF.	past					1	1	1
	50 mL of DCM was added	past				1			1												1
	to the dropping funnel,							1
	1 mL( 20mmol) of Br2					1															1
	was also added to the dropping funnel,	past						1	1
	these two liquids were mixed	past					1		1						1
	and added to the reaction mixture over a period of 30 minutes.	past					1		1												1
	As this was added the RBF was heated to 55 C	past						1	1												1
	and stirred.	past							1
	The reaction was monitored by TLC to observe the disappearing starting material.	past							1	1	1
	Once the reaction was finished this was dried in a cardice rotary evap.	past						1	1
	The remaining liquid was recrystalised on ice	past				1	1			1					1
	whilst attached to the main vacuum system to remove any remaining solvent.							1			1
	The orange product was then recrystalised in the minimum of hot heptane.	past				1	1			1						1
	The final product was filtered and washed with ice cold heptane,	past				1	1		2
	then dried in a desiccator for 30 minutes	past						1	1												1
	6.2 mmol of product was aquired.	past					1													1	1
	A 31% yield was achieved.	past																		1	1
			0	0	0	10	7	14	16	3	2	0	0	0	2	1	0	0	0	2	10	204
Titles Template
Study ID	A1
Experiment	Boronation (reaction 1)
Write down up to ten things that come to mind when you think about the experiment that you completed today. Write down these thoughts in the order that you think of them.	Don't throw away any phases!
	When adding the butyl lithium it must be kept in an anhydrous environment, so the reaction was done under nitrogen.
	The BuLi was added with a clean, dry syringe.
	The 'solid' crystalline 4-bromotoluene is actually a liquid and it is so much easier to add it as a liqud.
	The septum was added after the heating so as not to melt it.
	The flask was heated under Nitrogen to remove any moisture that may affect the BuLi
Aim of the experiment:	The Aim of this experiment is to add a boric acid substituent para to a methyl substitutent on a benzene ring		1			1			1					1
	This is done via an organometallic synthesis with Lithium					1				1
	The product can then be analysed by NMR, IR and MS and melting point to find if the reaction was completed or went further		1							4		1	1
Balanced equation with relative molecular masses (RMM):	4bromotoluene ---(1 - nBuLi, THF) , (2 trimethylborate), (3 w/u HCl) ---> p-tolyboronic acid 170 g/mol 55 g/mol 137 g/mol			1	3
Step by step experiment procedure:	First a 3 necked RBF was set up with 2 stoppers	past						2	1
	and a nitrogen bubbler,							1
	with a stirrer bar.							1
	This was heated under nitrogen with a bunsen burner to remove any moisture present.	past				1		1	1		1
	One the RBF had cooled one of the stoppers was replaced with a septum.	past						3	1
	4-bromotoluene (1.8 mL) was added via the septum.	past				1		1	1												1
	This was followed by THF (25 mL).	past				1			1												1
	The flask was cooled on acetone and ice for 5 minutes.	past				2		1	1												1
	After 5 minutes nBuLi mixed with hexane (7 mL)	past				2			1												2
	was added to the flask.	past						1	1
	The flask was allowed to cool and stir for 10 minutes.	past						1	2												1
	Trimethyborate (1mL) was added to the flask	past				1		1	1												1
	and this was allowed to cool and stir for 10 minutes.	past							1												1
	The RBF was allowed to warm to room temperature	past						1	1
	The reaction mixture was then washed with HCl (35 mL)	past				1	1		1												1
	and separated.	past							1
	The aqueous phase was washed with DCM (2x25 mL).	past				1	1		1												1
	The organic phases were then combined and washed with water (2 x 35 mL)	past				1	1		2
	then brine (35 mL).					1			1
	The organic phase was dried with magnesium sulphate	past				1	1		1
	and then concentrated in vacuo.	past								1
	The product was then dissolved in toluene (35 mL)	past				1	1		1												1
	then concentrated,	past							1
	followed by diethyl ether.					1			1
	The crude product was washed with ice cold pentane through a buchner funnel,	past				1	1	1	1
	then dried in a dessicator.	past						1	1
Results:	The IR shows no OH peak	present																1	1	1
	The product was a white crystalline solid	past					1								1	1			2	1
Discussion:	The lack of an OH peak indicates the acid was not formed,	past										1	1					1	1	1
	the most likely product formed was the trimer.	past												1						1
														1
Conclusion:	Looking at the IR spectra the product is likely to be the trimer.	present																1	1	1
	The NMR and MS will help verify this and calucltate the ratio of trimer to acid.	future										1	1	1
			2	1	3	18	7	16	26	6	1	3	3	4	1	1	0	3	5	5	11	348
Profile Template
Study ID	A1
Experiment	Suzuki coupling (thursday) followed by purification by HPLC
Write down up to ten things that come to mind when you think about the experiment that you completed today. Write down these thoughts in the order that you think of them.	The slurry was made with a mixture of silica and eluent, this ensured all the silica was wet when we started
	Lots of small fractions are better for the separation of the two products, however they use up alot of test tubes!
	At the end of thursday we got a yellow oil, when we were expecting a solid. This turned into a solid when we performed flash chromatography.
What were the aims of the experiment?	To perform the suzuki coupling using the two reagents may on tuesday and wednesday.		1											1
	Followed by purification by flash chromatography and analysis of purity.		1						1	2
What reactions were involved in the experiment?	A suzuki coupling reaction, where a new C-C bond was formed between the phenyl ring and the methyl													2
	The phenyl ring attacked the bromomethyl via a nucleophillic substitution reaction and kicked out the bromine leaving a C-C bond,					2								1
What did you do in the experiment?	Reflux	list								1
	Flash chromatography	list								1
	Washing in a separating funnel	present						1	1
	Used a catalyst	past					1		1
	IR, mass spec and NMR samples preparation	list								3
	Rotary evaporation	list								1
	TLC	list								1
What observations did you make in the experiment?	The catalyst turned the liquid yellow, and it remained yellow until purification.	past					1			1					1	2			3
	This may have been caused by the phosphines and the palladium.	past				2						1	1	1
What were your results?	A yellow liquid was obtained on the thursday, after purification a green liquid surrounding a solid was formed.	past													2	3			5	1
	The oil was removed and white crystals were obtained.	past							1						2	1			3	1
Did anything unexpected happen?	We got an oil on the first day.	past													1				1
What did you learn from the experiment?	Do not throw away any fractions of flash chromatography.	command					1			1				1
	If the catalyst went brown or black it probably wouldn't work.						1					1	1			2			1
What are your conclusions about the experiment?	A white crystalline solid was obtained and this had an IR and NMR that corresponed well with the desired product	past												1	1	1				2
	A yield of 29% was obtained	past																		1	1
			2	0	0	4	4	1	4	11	0	2	2	7	7	9	0	0	13	5	1	243
What chemicals or other materialsÂ did you use in the experiment?	THF, diethyl ether, pet ether, the bromine derivative, the boronic trimer, the pallladium catalyst					6
What instruments or equipment did you use in the experiment?	Reflux condensor							1
	rotary evaporator							1
	round bottom flask							1
	flash chromatography collumn							1
	separating funnel							1
Where did you do the experiment?	In l5 lab
What activities or techniques did you use in the experiment?	TLC									1
	Separating by washing with 2 liquids of different densities	present							2
	reflux									1
	flash chromatography									1
What other information might be useful to remember about the experiment? For example: sample identifiers, safety information, settings for the analysis?	NMR identifier
	MS identifier
	Where the IR was saved
	safety
	flash chromatography

## Sheet: A2
		Tense	Aims	Reaction Schemes	RMMs	Specific Materials	Generic Materials	Equipment	Specific Actions	Techniques	Explanation - Action	Explanation - Other	Explanations not in step-by-step	Theory	Observations - State	Observation - Colour	Observation - Time	Observation - Analysis	Observations not in step-by-step	Results	Measurements	Word count
Blank Template
Study ID	A2
Experiment	Radical Benzylic Bromination
Write down up to ten things that come to mind when you think about the experiment that you completed today. Write down these thoughts in the order that you think of them.	The actual mechanism - The reaction was a radical coupling reaction, involving the use of the initiator ACHN which undergoes fission on irradiation of light to create two radicals. These react with bromine molecules to generate bromine atom radicals which are one of the reactive species in this experiment, and subsequently react with methyl 4-methyl benzoate to abstract a hydrogen atom generating…					past
	Safety - HBr is a very noxious vapour released in the experiment and this had to be dealt with by passing exhaust through Drechser bottles filled with NaOH to neutralise this. Also bromine vapour was very toxic, and the liquid itselt was harmful and all spillages/cleaning had to be done with sodium thiosulfate to reduce Br2 to harmless sodium bromide.					past
	Procedure - A few notable things about the procedure were that the bromine had to be added dropwise to havvea good yield. I don't exactly understand why, but I hope to know when the others have completed the same experiment tomorrow. The purity of the sample is also of importance, and I made teh mistake (again) today of not leaving enough time to recrystallize my sample which would have been more…					past
	TLC- The reaction had to be monitored to identify when it reached completion. Two spots appeared on the TLC of the reaction mixture, one the starting material and one the product. In my reaction the organic starting material was never completely used up. This indicated that I had an excess of this material which would contaminate my product, making it impure and also not allowing the accurate yie…					past
Use this space to provide a write-up of the experiment you have just completed.
																				0
Titles Template
Study ID	A2
Experiment	Boronic Acid
Write down up to ten things that come to mind when you think about the experiment that you completed today. Write down these thoughts in the order that you think of them.	Difficult separation when working up the reaction mixture, behaviour of aqueous and organic phases was strange. Brine apparently less dense than water.
	Butyl lithium spillage occured in our fume cupboard! Required immediate assistance from lab manager and senior staff in the lab. No one hurt and no fire/explosion!
	First step of the reaction involved formation of more stable organic anion due to sp2 hybridised orbital containing negative charge.
	Concentrated HCl (18%) was required following the reaction to hydrolyse the borate ester to give the desired boronic acid product.
	Mixture of products was formed. Some trimer was also formed as a by product of the reaction as a mixture with the boronic acid. Probably explains the wide melting point that I had for my product.
	The product was a fine white powder.
	I don't really have ten things that stand out in my mind today, I don't know if I am allowed to put less than ten anyway???"
Aim of the experiment:	To synthesise an aromatic boronic acid product and to determine its purity and its molar ratio to any by-products of the reaction by employing IR, NMR, ESI MS and melting point analysis.		3			1				4				1
Balanced equation with relative molecular masses (RMM):	CH3(C6H4)Br + nBuLi + B(OMe)3 + HCl -> CH3(C6H4)B(OH)2 + MeOH + BuBr + LiOMe			1
Step by step experiment procedure:	Apparatus set up consisting of a reaction flask under inert nitrogen atmosphere,	past				1		2
	with rubber septum for syringe addition of moisture sensitive reagents.						1	2			1
	4-methylbenzylbromide (15mmol) in anhydrous THF solvent (25ml) was reacted with nBuLi (7ml) for 10minutes	past				3			1												1
	while stirring over an acetone-cardice ice bath to maintain a temperature of -78oC.	past				2		1	1		1										1
	To this mixture was then added trimethylborate (22.5mmol)	past				1	1		1												1
	and the reaction flask was allowed to warm to room temperature.	past						1	1
	This mixture was added to vigorously stirred HCL (18%, 35ml)	past				1	1		2												1
	and the phases separted,						1		1
	where the organic layer was the top layer (density of THF = 0.8 g/ml, density of water = 1g/ml).					2	1					1		2							2
	The aqueous phase was extracted with two portions of DCM (25ml)	past				1	1		1												1
	and the phases separated and retained,						1		2
	where the bottom layer was the organic phase (density of DCM = 1.3 g/ml, density of water = 1g/ml).					2	1					1		2							2
	The organic phase was washed with two portions of water (35ml) and one of brine (35ml),	past				2	1		1												2
	where the organic phase was determined to be the lower and upper phases respectively.						3
	The majority of the solvent was removed by rotary evaporation.	past					1			1
	The resulting white solid was redissolved in toluene (25ml)	past				1			1						1	1					1
	and recovered by rotary evaporation,	past							1	1
	and then this was repeated using the same quantity of diethyl ether (25ml).	past				1			1												1
	The Product was treated with pentane (35ml)	past					1		1												1
	and collected by vacuum filtration	past								1
	and dried in a desiccator for 20 minutes.	past						1	1												1
Results:	Yield = 32%																			1	1
	Melting range = (253.5 - 256.4oC)																			1	1
Discussion:
Conclusion:
			3	1	0	18	14	7	16	7	2	2	0	5	1	1	0	0	0	2	17	280
Profile Template
Study ID	A2
Experiment	Suzuki Reaction
Write down up to ten things that come to mind when you think about the experiment that you completed today. Write down these thoughts in the order that you think of them.	(1)Column chromatography was needed to separate the different organic molecules present in the product which could not be removed by washing and extraction.
	(2)Important to pack column with flat surface on top to ensure equal distance travelled by all product molecules.
	(3)Three compounds were separated in this purification process, and the product came out as the second set of fractions as it was relatively polar, Rf value was about 0.5.
	(4)Reaction was a Suzuki coupling which required the use of a base, boronic acid and halogen (in this case bromine) compound, and a palladium catalyst to act as a redox centre.
	(5)In the synthesis some of the cohort saw their reaction mixture become dark/black as a result of the active Pd(II) being reduced to Pd(0) metal. Others remained yellow which was a result of unreacted catalyst remaining in solution.
	(6)The work up procedure was elaborate, and involved washing with sodium bicarbonate, water and brine to cause the DME solvent to chelate to the sodium ions and become extracted in the aqueous phase.
	(7)Grignard reaction could be employed with starting materials of apparently the same reactivity, however this would not result in the desired product as the Grignard would preferentially attack the ester carbonyl.
	(8)Product was clear white crystals.
What were the aims of the experiment?	To synthesise a coupled aromatic product via the Suzuki reaction between an organoboranic acid		1			1	1
	and bromine derivative, and to analyse the product by 2D NMR, IR and EI-MS.		1			1				3
What reactions were involved in the experiment?
What did you do in the experiment?	Reacted bromo-compound and boronic acid under reflux in the presence of Pd(PPh3)4 catalyst.	past				3			1
	This was partitioned between DCM and water,	past				2			1
	and the organic phase collected	past					1		1
	and washed with sodium bicarbonate, water and brine.	past				3			1
	The solvent was removed and the product separated by column chromatography with eluent 10% diethyl ether in light petroleum ether.	past				2	2			1
	The fractions of interest were combined and evaporated to give the solid product.	past					2		2
What observations did you make in the experiment?	During the reaction the initial yellow colour darkened and in some cases turned black.															2			2
	A lot of gas was evolved during the extractive workup.														1				1
	The organic phase remained yellow and the aqueous phase was colourless.						2									2			2
What were your results?	Too little product was formed to get a yield.						1													1
Did anything unexpected happen?	No
What did you learn from the experiment?	Important to pack column with flat surface on top to ensure equal distance travelled by all product molecules.							1						1
	Suzuki reaction is common for coupling aromatic rings.													1
	Very important to maximise yields all along a multistep synthesis, otherwise very little is achieved at the end.													1
	DME chelates around Na+ ions, and in this way can be extracted in the aqueous phase however needs lots of washing.					1								1
	Can take larger fractions initially while excess solvent still being removed from column, before solvent that has passed through the sample is removed."						1	2						1
What are your conclusions about the experiment?	Concluded that some of the cohort had managed to isolate some pure product, as could be clearly assigned from the 2D NMR (HSQC).							1		1				1
	Yields were all low as a result of losses and numerous purification steps, so much more care and attention needed to ensure minimum losses.													1
	colour changes during the reaction were accounted for and the final isolated product consisted of clear white crystals.													1	1	1			2	1
			2	0	0	13	10	4	6	5	0	0	0	8	2	5	0	0	7	2	0	385
What chemicals or other materials did you use in the experiment?	Tetrakis(triphenylphosphine)palladium(0)
	p-tolylboronic acid
	4-(bromomethyl)benzoate
	Sodium carbonate
	DME
	Diethyl ether and light petroleum ether for eluent
	Silica for column
	DCM, water, brine, sodium bicarbonate for washing and extraction
What instruments or equipment did you use in the experiment?	RBF (50ml)
	stirrer hot-plate
	reflux condenser
	N2 bubbler
	separating funnel
	TLC equipment (spotters, jars)
	column and pump
	Also various common beakers, conical flasks, pipettes and RBFs for rotary evaporation.
Where did you do the experiment?	Ambiguous: EITHER L5 teaching laboratory, room 5005, building 29, Highfield Campus, University of Southampton OR In a well-ventilated fume cupboard at all times.
What activities or techniques did you use in the experiment?	Reflux heating
	Extractive workup
	TLC analysis
	Rotary evaporation
	Column chromatography
	IR
	NMR (HSQC)
	EI-MS
What other information might be useful to remember about the experiment? For example: sample identifiers, safety information, settings for the analysis?

## Sheet: B1
		Tense	Aims	Reaction Schemes	RMMs	Specific Materials	Generic Materials	Equipment	Specific Actions	Techniques	Explanation - Action	Explanation - Other	Explanations not in step-by-step	Theory	Observations - State	Observation - Colour	Observation - Time	Observation - Analysis	Observations not in step-by-step	Results	Measurements	Word count
Blank Template
Study ID	B1
Experiment	The preparation of organoboric acid
Write down up to ten things that come to mind when you think about the experiment that you completed today. Write down these thoughts in the order that you think of them.	White solid product
	Rotary Evaporation
	Inert atmosphere
	Water sensitive
	Separation
	Washing (purification)
Use this space to provide a write-up of the experiment you have just completed.	Section Start
	I reacted p-bromotoluene with n-butyllithium in an inert atmosphere (nitrogen)	past				3			1
	Then reacted the resulting intermediate with trimethylborate.	past				1	1		1
	Then hydrolysed this with hydrochloric acid.	past				1				1
	I then separated the organic and aqueous phases.	past					2		1
	I washed the respective phases, keepong back the oragnic phase.	past					2		2
	I removed the solvent from the organic phase on a rotary evaporater.	past					2	1	1
	I then added the resulting solid to sodium hydroxide and diethylether.	past				2	1		1						1
	I separated the organic and aqueous phases.	past					2		1
	I washed the respective phases, keeping back the oragnic phase.	past					2		2
	I removed the organic solvent from the organic phase on a rotary evaporater.	past					2	1	1
	I added the resulting solid to propan and filtered.	past				1	1		2						1
	The resulting solid was dried in a dessicator.	past					1	1	1						1
Titles Template			0	0	0	8	16	3	14	1	0	0	0	0	3	0	0	0	0	0	0	111
Study ID	B1
Experiment	Radical Benzylic Bromination
Write down up to ten things that come to mind when you think about the experiment that you completed today. Write down these thoughts in the order that you think of them.	Radical Bromine Ethanol Byproduct DCM methyl 4-methylbenzoate
	Section Start
Aim of the experiment:	To create a phenyl ring with a methyl group with a substitued bromine and a carbonyl group.		1			1								1
Balanced equation with relative molecular masses (RMM):	Br2 + C(9)H(10)O --> HBr + C9H(9)OBr			1
Step by step experiment procedure:	Added bromine to methyl 4-methylbenzoate with initiator (ACHN)	past				3			1
	Refluxed for about an hour	past								1
	Washed with thiosulphate and brine	past				2			1
	Evaporated organic solvent	past (list)					1		1
	dried	past (list)							1
	recrystallised in heptane	past (list)				1			1
	dried	past (list)							1
	took necessairy spectra	past (list)								1
Results:	Got a pale yellow crystalline solid	past													1	1			2	1
	61% yield																			1
	Yet to receive spectra
Discussion:	Fairly good yield but pale yellow so probably not pure as should be whie.													1		1			1	1
Conclusion:	Reasonably successful but some starting material or byproducts present in product													1						1
			1	1	0	7	1	0	6	2	0	0	0	3	1	2	0	0	3	4	0	91
Profile Template
Study ID	B1
Experiment	Suzuki Coupling Reaction
Write down up to ten things that come to mind when you think about the experiment that you completed today. Write down these thoughts in the order that you think of them.	Silica Column Bromo derivative boronic acid trimer TLC Separation (extractive)
	Section Start
What were the aims of the experiment?	To make diphenyl substituted compound
What reactions were involved in the experiment?	Suzuki coupling reaction		1			1								1
What did you do in the experiment?	I reacted my bromo derivative with my other product which was a mixture of boronic acid and borate trimer, with a palladium (0) catalyst.					4	1		1					1
	The reaction was refluxed for about an hour and monitored by TLC.									2
	The reaction was purified by extractive work up.									1
	And the organic solvent removed by rotary evaporation.						1			1
	The oil was then separated using a silica column.							1	1						1
	The organic solvent was again removed using a rotary evaporater.	past					1	1	1
What observations did you make in the experiment?	On addition of the bornic acid the reaction mixture turned yellowy orange					1	1									1			1
	After the reaction the reaction mixture turned brown						1									1			1
	After extractive work up and removal of the solvent an orangey yellow oil was obtained.						1			1					1	1			2
	After separation in the silica column and removal of organic solvent an orange solid was obtained.						1	1							1	1			2
What were your results?	Lots of TLCs on the TLC plate had two spots indicating two products													1				1	1	1
	Upon isolation from silica column obtained two solids, after IR were proved to be the same, so one solid product obtained.													1	1			1	2	1
	34% yield.																			1	1
	NMR and MS results yet to be received.
Did anything unexpected happen?	Was not expecting to get an oil														1				1
	Would have expected to get more than one compound out of the silica column (byproducts, starting material)						2							1
What did you learn from the experiment?	How to use a silica column													1
What are your conclusions about the experiment?	A relatively low yield was obtained and this was reflected amongst other doing the experimaent --> not a massively efficient experiment													1					1
			1	0	0	6	9	3	3	5	0	0	0	7	5	4	0	2	11	3	1	257
EXPERIMENT PROFILE	Section Start
What chemicals or other materialsÂ did you use in the experiment?	Boronic acid Bromo derivative Pd(0) catalyst Various solvents					3	1
What instruments or equipment did you use in the experiment?	Silica column Reflux apparatus Separating funnel vaccuum pump TLC dessicator							6
Where did you do the experiment?	In labs
What activities or techniques did you use in the experiment?	Column separation Reflux Extractive work up TLC									4
What other information might be useful to remember about the experiment? For example: sample identifiers, safety information, settings for the analysis?	Not sure

## Sheet: B2
		Tense	Aims	Reaction Schemes	RMMs	Specific Materials	Generic Materials	Equipment	Specific Actions	Techniques	Explanation - Action	Explanation - Other	Explanations not in step-by-step	Theory	Observations - State	Observation - Colour	Observation - Time	Observation - Analysis	Observations not in step-by-step	Results	Measurements	Word count
Blank Template
Study ID	B2
Experiment	synthesis of a boronic acid derivative
Write down up to ten things that come to mind when you think about the experiment that you completed today. Write down these thoughts in the order that you think of them.	white compound rotary evaporation separating funnel NMR presentation stress standing up all day needles exclusion of water
Use this space to provide a write-up of the experiment you have just completed.	Section Start
	This experiment went reasonably well. I achieved a yield of 25% and the compound appeared dry based on the IR. Still waiting for NMR and MS to come through	past								3										2
			0	0	0	0	0	0	0	3	0	0	0	0	0	0	0	0	0	2	0	29
Titles Template
Study ID	B2
Experiment	Bromination
Write down up to ten things that come to mind when you think about the experiment that you completed today. Write down these thoughts in the order that you think of them.	Need for equal amounts of starting materials Drechsel bottles and their purpose NMR analysis side reactions Disposal of bromine containing compounds using ethanol Time management Extractive workup to give a better purity TLC to monitor reaction seperating funnel Ratio of startig materials to products in final product
	Section Start
Aim of the experiment:	The aim of the experiment was to synthesise a monosubstituted benzoate product and then to calculate it's purity by using NMR integrals	past	2			1			1	1				1
Balanced equation with relative molecular masses (RMM):	C9H10O2(150) + Br2(160) = C9H9BO2Br(229) + HBr(81)			1	4
Step by step experiment procedure:	Setup apparatus, 3-neck RBF with a stopper, pressure equalised dropping funnel, condenser, nitrogen bubbler and 2 Drechsel bottles.	command				1		7
	Added NaOH and phenyl phalein to 2nd Drechsel bottle.	past				2		1
	De gassed 200 mL of DCM using Nitrogen. Dissolved methyl 4-methylbenzoate (20mmol, 3g) in 80mL of degassed DCM then added AHCN (0.1mmol, 0.024g). This was transfered to the RBF with a further 20mL of degassed solvent.	past				5	1	1	6												5
	Added 50mL of degassed DCM to dropping funnel with Bromine (20mmol, 1mL).	past				2		1	1												2
	heated RBF using water bath to 55 degrees. Covered RBF in silver foil and shown light at RBF. Added the bromine solution dropwise to RBF. Monitored with TLC once full bromine addition.	past				3		5	5	1											1
	Extractive work up: washed product with 50mL 0.3M sodium thiosulphate solution and then 50mL of brine. Removed solvent using rotary evaporator, redissolved using boiling cyclopentane, cooled to recrystallise, collected product via filtration and dried in a dessicator.	past				3	3	2	7	1	1										2
Results:	Yield of 45% was acheived and sample was a pure white. IR showed no water present. waiting for mass spec and NMR	past				1	1									1		1	2	2	1
Discussion:	Need for NaOH to remove HBr which is a toxic gas					2								1
Conclusion:	Good experimental yield. Pure compound. Need to analyse NMR to determine ratio of product to side reactions to starting material. IR showed product was dry.													1				1	1	3
			2	1	4	20	5	17	20	3	1	0	0	3	0	1	0	2	3	5	11	231
Profile Template
Study ID	B2
Experiment	Suzuki coupling
Write down up to ten things that come to mind when you think about the experiment that you completed today. Write down these thoughts in the order that you think of them.	Suzuki coupling NMR analayis 2D NMR - COSY Column chromatography TLC fractions from NMR column - identifying product Inert atmosphere seperating funnel
	Section Start
What were the aims of the experiment?	The aim was to do a suzuki couple between a boronic acid derivative and a bromine derivative and to then purify the product via column chromatography and to analyse the products via NMR and IR	past	3			2	1			3				1
What reactions were involved in the experiment?	A suzuki reaction was involved where a boronic acid and bromine substituent combine to form a carbon bond.	past				2								1
	Acid base reactions in separating out by products						1							1
What did you do in the experiment?	calculated the correct molar ratios of starting materials based on NMR data. Added correct samples + degasses solvents to RBF, heated to reflux and monitored reaction via TLC. Did a workup to isolate organic product from by-products. Removed solvent in a rotary evaporator to give crude product.	past					7	2	5	2
	Purified crude product via column chromatography via using TLC. Collected wanted fractions and removed solvent and then dried in a desiccator.	past					3	1	4	2
What observations did you make in the experiment?	Initially colourless as reactants dissolved in solvent. On addition of Pd catalyst the reaction went yellow but then eventually black.	past				1	2									3			3
	Black colour remained in organic phase until it was collected in the column.						1	1	1							1			1
What were your results?	Results were than I got a yield of 28%. Not seen MS or NMR for my product so I can't tell you if this is the correct product for the reaction!																			1	1
Did anything unexpected happen?	3 products were formed but only one was in a large enough quantity to collect.											1	1							1
What did you learn from the experiment?	How to do a suzuki couple.													1
	reminder of how to do a column chromatography									1				1
	How to analyse and predict 2D NMR									1				1
What are your conclusions about the experiment?	My conclusion is that I most likely produced the desired product in a relatively good yield. Waiting for NMR to confirm.																			1
			3	0	0	5	15	4	10	9	0	1	1	6	0	4	0	0	4	3	1	275
EXPERIMENT PROFILE	Section Start
What chemicals or other materialsÂ did you use in the experiment?	Pd(0)(PPh3)4 cat Both pre-made SM's. solvents silica					4
What instruments or equipment did you use in the experiment?	NMR MS IR Column chromatogrphy						4
Where did you do the experiment?	Lv5 bay H
What activities or techniques did you use in the experiment?	column chromatography inert atmosphere							2
What other information might be useful to remember about the experiment? For example: sample identifiers, safety information, settings for the analysis?	safety info for silica

## Sheet: C1
		Tense	Aims	Reaction Schemes	RMMs	Specific Materials	Generic Materials	Equipment	Specific Actions	Techniques	Explanation - Action	Explanation - Other	Explanations not in step-by-step	Theory	Observations - State	Observation - Colour	Observation - Time	Observation - Analysis	Observations not in step-by-step	Results	Measurements	Word count
Blank Template
Study ID	C1
Experiment	Radical benyzlic bromination
Write down up to ten things that come to mind when you think about the experiment that you completed today. Write down these thoughts in the order that you think of them.	complex and new apparatus set up handling extremely toxic reagents (bromine) -TLC monitoring -very long reaction time -rotary evaporation -purification process based on recrystallisation -filtration and desiccation -expanded spectroscopic analysis (NMR, mass spec, IR)
	Section Start
Use this space to provide a write-up of the experiment you have just completed.	Aim of the experiment was to conduct a radical benzylic bromination and synthesise methyl 4-(bromomethyl) benzoate.	past	1			1				1				1
	The starting ester was dissolved in the used solvent (chloroform), bromine was added dropwise from the pressure equalised funnel for about 30 minutes. The toxic by-product (HBr) was rendered harmless thanks to the special apparatus set up (Drechsel bottles). The reaction was heated and irradiated and had gone to completion after a few hours (progress monitored by the use of TLC).	past				1	3	3	6	1	1						1				1
	Purification process was based on simple evaporation (rotovap) and recrystallisation in heptane. The resulting product was then filtrated and dried. NMR, mass spec and IR data was collected.	past				1	1	1	5	3
			1	0	0	3	4	4	11	5	1	0	0	1	0	0	1	0	0	0	1	105
Titles Template
Study ID	C1
Experiment	preparation of an organoboronic acid
Write down up to ten things that come to mind when you think about the experiment that you completed today. Write down these thoughts in the order that you think of them.	-apparatus set up
	-addition of a very strong base (nBuLi)
	-specific experimental conditions (THF, -78 degrees achieved with cardice and acetone)
	-separation in a separating funnel
	-very confusing phase redistribution affected by the added solvents
	-rotary evaporation
	-purification (dissolving in toluene and diethyl ether, solvent evaporation)
	-final filtration and desiccation
	-NMR, IR, mass spec, melting point
	Section Start
Aim of the experiment:	Aim of the experiment was to synthesise an organoboronic acid		1			1				1
Balanced equation with relative molecular masses (RMM):	4-bromotoluene (1 mol, RMM = 170) + nBuLi --> intermediate (1 mol) + BuBr --> addition of trimethylborate (1 mol) -->intermediate --> addition of HCl --> organoboronic acid product and MeOH (1 mol, RMM = 135.93)			1	2
Step by step experiment procedure:	1) apparatus set up	command/list						1	1
	2) addition of 4-bromotoluene into the reaction flask	command/list				1		1	1
	3) addition of THF and cooling on cardice	command/list				2			1
	4) addition of nBuLi	command/list				1			1
	5) addition of trimethylborate and warming to RT	command/list				1			2
	6) separation of the organic and aqueous phases	command/list					2		1
	7) wash of the organic phase (2x water and brine) and aqueous phase	command/list				2	2		1
	8) purificaiton of the organic phase (toluene and diethyl ether, evaporation)	command/list				2	1		1	1
	9) filtration (with pentane) and desiccation	command/list				1			2
	10) collection of spectroscopic data	command/list
Results:	% yield - 32%								1											1	1
	Melting point: 260-261 degrees																			1	1
Discussion:	?
Conclusion:	The experiment was much better than the bromination experiment, it produced significantly higher yield and the melting point analysis suggests the product was of good purity. Overall, the experiment was successful though a few corrections could be introduced. Particular care should be paid to separation of phases (they may be confused) and the organic phase should be extracted from the aqueous mu…											1	1							2
			1	1	2	11	5	2	12	2	0	1	1	0	0	0	0	0	0	4	2	198
Profile Template
Study ID	C1
Experiment	Suzuki coupling reaction
Write down up to ten things that come to mind when you think about the experiment that you completed today. Write down these thoughts in the order that you think of them.	-column chromatography purification -TLC monitoring -solvent removal (rotovap) -NMR, IR, mass spec
	Section Start
What were the aims of the experiment?	Aim of the experiment was to synthesise a pure product from the two starting materials prepared in two previous reactions	Past	1				2			1
What reactions were involved in the experiment?	Suzuki coupling reaction													1
What did you do in the experiment?	The two starting materials prepared earlier have been reacted together with the help of heat (reflux set up). Once the product had been formed (verified by TLC, the solvent was removed and the compound purified using column chromatography	past					5			3
What observations did you make in the experiment?	Colour changes, crystallisation														1	1			2
What were your results?	The product was 89% pure (calculated from the NMR data) and gave a 43% yield	past								1		1	1							1	2
Did anything unexpected happen?	The bellows used to pressurise the column popped out due to too high pressure											1	1	1
What did you learn from the experiment?	How to perform column chromatography, new reaction mechanisms									1				1
What are your conclusions about the experiment?	The product was successfully synthesised and purified. The yield and purity were relatively good (43% and 89% respectively). For future experiments it would be recommended to pay particular attention to the purification procedure (the silica level has to be flat, the fractions could be run through the column second time to improve the purity).											1	1	1						2	2
			1	0	0	0	7	0	0	6	0	3	3	4	1	1	0	0	2	3	4	185
EXPERIMENT PROFILE	Section Start
What chemicals or other materialsÂ did you use in the experiment?	Diethyl ether, petroleum ether, Pd(PPh3)4, 4-bromotoluene, methyl 4-(bromomethyl)benzoate					4
What instruments or equipment did you use in the experiment?	condenser, RBF, conical flask, beaker, magnetic stirrer							5
Where did you do the experiment?	In the lab
What activities or techniques did you use in the experiment?	column chromatography									1
What other information might be useful to remember about the experiment? For example: sample identifiers, safety information, settings for the analysis?	general TLC results, main IR and NMR peaks

## Sheet: C2
		Tense	Aims	Reaction Schemes	RMMs	Specific Materials	Generic Materials	Equipment	Specific Actions	Techniques	Explanation - Action	Explanation - Other	Explanations not in step-by-step	Theory	Observations - State	Observation - Colour	Observation - Time	Observation - Analysis	Observations not in step-by-step	Results	Measurements	Word count
Blank Template
Study ID	C2
Experiment	Radical Bromonation of methyl 4-(methyl)benzoate.
Write down up to ten things that come to mind when you think about the experiment that you completed today. Write down these thoughts in the order that you think of them.	Bromine Radicals Dreschel flasks Hydrogen bromide Reflux Inert atmosphere Purification
	Section Start
Use this space to provide a write-up of the experiment you have just completed.	A clean dry 3-necked RBF was set up with a nitrogen bubbler and reflux condensor, a pressure equalised dropping funnel, and glass stopper.The outflow from the nitrogen bubbler was passed through an empty Dreschel flask and then through a Dreschel flask 1/3 filled with NaOH and phenolphthalien.	past				4		9	3
	This was left to purge for 10 minutes. Then to the RBF methyl 4-(methyl)benzoate was added, followed by degassed dichloromethane (DCM,45ml). This solution was left stirring in a water bath until it reached 50C. To this solution ACHN dissolved in DCM (20ml) was added.	past				4	2	2	6												4
	To the pressure equalised dropping funnel bromine (1.8ml) was added followed by DCM (50ml). A light was set to shining on the solution, and the bromine solution was added at a rate of about 3 drops per minute, so that it was fully added after 30 minutes. The reaction was monitered by TLC, and was finished after 2 hours.	past				3	1	2		1	1										4
	The three necked RBF was allowed to cool to room temperature and the DCM was removed by rotary evaporation. This pale orange product was then collected by vacuum firtration and washed with ice cold heptane, giving a pale yellow solid. The IR, melting point and NMR of the product was recorded. With a mass spec sample to be prepared tomorrow.	past				1	1	1	5	6					1	2
			0	0	0	12	4	14	14	7	1	0	0	0	1	2	0	0	0	0	8	210
Titles Template
Study ID	C2
Experiment	Formation of an aromatic boronic acid
Write down up to ten things that come to mind when you think about the experiment that you completed today. Write down these thoughts in the order that you think of them.	n-Butyl litium Cardice THF Separating funnels Needles and syringes Boronic esters/acids Rotary evaporation
	Section Start
Aim of the experiment:	To synthesise tolyl boronic acid from try methyl boronate and para-bromo toluene suing a strong base (n-butyl lithium).		4							1				1
Balanced equation with relative molecular masses (RMM):	C7H7Br +B(OMe)3 â†’ C7H7B(OMe)2 +BrOMe 166 103 180 120 RMMs in g/mol After acidic workup the OMe groups are hydrolysed to OH groups, and the reaction is done in tetrhydrofuran, and at -78ËšC			1	4									1							1
Step by step experiment procedure:	A three necked round bottomed flask was set up, and heated with a bunsen burner to ensure that it was dry under a nitrogen atmosphere, with two glass stoppers and a nitrogen bubbler. To this RBF tetra hydrofuran (25ml ) was added followed by 4 broom toluene (1.8ml). This solution was allowed to cool in acetone and cardice.	past				6		5	5		1										2
	Once it was cool the n-butyl lithium was added slowly and left to stir for 10 minutes. Then tri methyl boronate was added, and the reaction was slowly warmed to room temperature. Once at room temperature the solution was transferred to rapidly stirring ~18% HCl, and left to stir for a further 10 minutes.	past				3	1		7												3
	The phases were separated, and the aqueous phase washed with dichloromethane (2x25ml), all of the organic phases were then combined and wased with deionised water (2x25ml) and brine (35ml). Magnesium sulfate was used to dry the organic phases, and the solvents were removed by rotary evaporation, giving a white solid.	past				4	6		6	1	1				1	1					3
	This white solid was then redissolved in toluene (25ml) which was then remove by vacuum filtration. the resulting white solid was then redissolved in diethyl ether (25ml), which was then removed by rotary evaporation.	past				2	2		2	2					2	2					2
	To this white powder pentane (35ml) was added, and the solid was collected by vacuum filtration and washed with a further 25ml of pentane. the white solid was collected and dried in a desiccator for 15 minutes. The yield of the product was recorded along with IR, MS, NMR, and melting point data.	past				2	3	1	6	5					3	2					3
Results:	The product was synthesised to a repeatable yield of 26%, The melting point of the comp[ound was 248-250ËšC, which was slightly below the literature value, which may indicate the product was impure or not what was predicted.	past					1			1		1	1	1						2	2
Discussion:	However the IR spectroscopy indicated that no -OH groups were present, this could mean that the boronic acid condensed to form the cyclic borax instead, this may be avoidable if the HCl solution was more dilute, however the product is to be used in the Suzuki coupling reaction and both the borax and the boronic acid react to give the same product.	past				4	1							1						1
	Samples submitted for NMR and MS have not yet been processed so are unavailable for analysis.	past					1
Conclusion:	The predicted product was not synthesised, however the cyclic borax was the major product, this should not affect the suzuki reaction that the product is to be used in, other than having to alter stoichiometry.	past					1							1						1
			4	1	4	21	16	6	26	10	2	1	1	5	6	5	0	0	0	4	16	450
Profile Template
Study ID	C2
Experiment	Suzuki Coupling reaction
Write down up to ten things that come to mind when you think about the experiment that you completed today. Write down these thoughts in the order that you think of them.	Chromatography Eluent Reflux COSY NMR
	Section Start
What were the aims of the experiment?	To synthesise methyl 4-(4-methylbenzyl) benzoate using parallel reactions to improve the yield of the retain, using various analytical techniques to determine if the synthesis was successful.		2			1				1
What reactions were involved in the experiment?	Suzuki coupling													1
	Radical bromination													1
	formation of a boronic acid using nBuLi.					2
What did you do in the experiment?	Reacted a boronic acid and bromine compound under reflux in the presence of a palladium catalyst.	past				3			1	1
What observations did you make in the experiment?	The solution was initially orange, and turned black, yielding a white powder.						1								2	3			5
What were your results?	I got a 40% yield, which was very pure, containing a small amount of grease as an impurity (used to keep the reaction airtight.)											1	1							2	1
Did anything unexpected happen?	The solution changing colour was unexpected.
What did you learn from the experiment?	The suzuki reaction, Gringard reagents will not 'attack' SP3 hybridised orbitals.													1
What are your conclusions about the experiment?	Overall it was very successful, despite having an initial poor yield from the bromination reaction																			1
			2	0	0	6	1	0	1	2	0	1	1	3	2	3	0	0	5	3	1	169
EXPERIMENT PROFILE	Section Start
What chemicals or other materialsÂ did you use in the experiment?	Bromine nBuLi palladium tetrakis(triphenylphosphine). methyl paramethyl benzoate					5
What instruments or equipment did you use in the experiment?	Heating plates Reflux condensors NMR and GC-MS and ESMS machines							5
Where did you do the experiment?	L5 labs
What activities or techniques did you use in the experiment?	Column Chromatography NMR Mass spectroscopy									3
What other information might be useful to remember about the experiment? For example: sample identifiers, safety information, settings for the analysis?	Working under a nitrogen atmosphere when using nBuLi Use of TLC to monitor a reaction and column chromatography to purify the product.

## Sheet: D1
		Tense	Aims	Reaction Schemes	RMMs	Specific Materials	Generic Materials	Equipment	Specific Actions	Techniques	Explanation - Action	Explanation - Other	Explanations not in step-by-step	Theory	Observations - State	Observation - Colour	Observation - Time	Observation - Analysis	Observations not in step-by-step	Results	Measurements	Word count
Blank Template
Study ID	D1
Experiment	The preperation of an Organoboric acid
Write down up to ten things that come to mind when you think about the experiment that you completed today. Write down these thoughts in the order that you think of them.	Losing my product Doing a countless amount of seperations Taking care with n-butyl lithium Keeping water out Removing water with a bunsen burner
	Section Start
Use this space to provide a write-up of the experiment you have just completed.	Set up the 3 neck rbf with stoppers and nitrogen bubbler	command						3	1
	Evaporate water with bunsen burner	command				1		1	1
	Replace one stopper with a septum	command						2	1
	Add in first reagent and THF	command				1	1		1
	Cool to -78 degrees with cardice/acetone	command				2			1												1
	Add in n-butyllithium, wait 10 min	command				1			2												1
	Add in borate, warm to room temp slowly	command				1			2
	Add in acid, sepearte and wash with DCM and water and brine	command				3	1		2
	Rotary evaporate	command								1
	Add in ether and NaOH, sepearte, acidify the aqueous layer, extract the product with ether, dry, rotary evaporate	command				3	2		5	1
			0	0	0	12	4	6	16	2	0	0	0	0	0	0	0	0	0	0	2	80
Titles Template
Study ID	D1
Experiment	Radical Benzylic Bromonation
Write down up to ten things that come to mind when you think about the experiment that you completed today. Write down these thoughts in the order that you think of them.	Bromine Radical Reaction Drechsel Bottles Acetone free for bromine Sonication to degas
	Section Start
Aim of the experiment:	To Bromonate a methyl group of the starting material by a radical reaction		1				1							1
Balanced equation with relative molecular masses (RMM):	CH3(C6H4)COOCH3 + Br2 (Solvent: CH2Cl2)(With ACHN) ---> CH2Br(C6H4)COOCH3 + HBr
Step by step experiment procedure:	Set up apparatus, second fill second Drechsel Bottle with NaOH, turn on nitrogen, degas solvent, add 4-methyl(...) and allow to dissolve, add ACHN and dissolve, add more degassed solvent, put into RBF, purge the system, add bromine and solvent into a pressurized dropper attached to the RBF, heat to 55 degrees and slowly add in bromine (2-4 drops) over 30 minutes, monitor by TLC, after completion …	command				10	3	7	26	5	1
Results:	~60% yield																			1	1
Discussion:	Waiting on NMR results to see the main product (whether it was mono, di or tri substituted with regards to the Bromine)					1	1							1
Conclusion:	Can't be sure on the product until NMR data is returned, the product was quite clumpy so its possibly still has some impurities in or is still damp from the solvent, but there is no water in the product from looking at the IR spectrum.					1	3							2	1				1	1
			1	0	0	12	8	7	26	5	1	0	0	4	1	0	0	0	1	2	1	198
Profile Template
Study ID	D1
Experiment	Suzuki Coupling
Write down up to ten things that come to mind when you think about the experiment that you completed today. Write down these thoughts in the order that you think of them.	Column chromotography TLCs Reflux Nitrogen Ester NMR
	Section Start
What were the aims of the experiment?	To react two substances so that they will be joined through a carbon carbon bond from a bromine and boronic acid derivative		1			2	1							1
What reactions were involved in the experiment?	Removing a bromine and boronic acid to form a C-C bond					2								1
What did you do in the experiment?	Refluxed the two reagents at 150 degrees with a Pd(PPh3)4 catalyst then purified it with column chromotography	past				1	2		1	2											1
What observations did you make in the experiment?	The reaction mixture was yellow/orange (however others were black)						1									2			2
What were your results?	Made ~50mg of product that was very pure (from NMR data)																			1	1
Did anything unexpected happen?	Some peoples reaction mixtures turned black fro9m the catalyst whilst others stayed orange/yellow															2			2
What did you learn from the experiment?	Column chromotography can quickly seperate samples									1				1
What are your conclusions about the experiment?	We managed to make the desired product and it was pure																			1
			1	0	0	5	4	0	1	3	0	0	0	3	0	4	0	0	4	2	2	144
EXPERIMENT PROFILE	Section Start
What chemicals or other materialsÂ did you use in the experiment?	Boronic acid derivative Bromine derivative Pd(Ph3)4 DME DCM Diethyl ether Pet ether					7
What instruments or equipment did you use in the experiment?	reflux condensor heater/stirrer plate NMR MS IR Column							6
Where did you do the experiment?	In the fume hood
What activities or techniques did you use in the experiment?	Column chromatography Roatary evaporation Work up Seperation									4
What other information might be useful to remember about the experiment? For example: sample identifiers, safety information, settings for the analysis?	Not to touch the sonicating bath Keep solvents away from heat

## Sheet: D2
		Tense	Aims	Reaction Schemes	RMMs	Specific Materials	Generic Materials	Equipment	Specific Actions	Techniques	Explanation - Action	Explanation - Other	Explanations not in step-by-step	Theory	Observations - State	Observation - Colour	Observation - Time	Observation - Analysis	Observations not in step-by-step	Results	Measurements	Word count
Blank Template
Study ID	D2
Experiment	Preparation of an Organoboronic Acid
Write down up to ten things that come to mind when you think about the experiment that you completed today. Write down these thoughts in the order that you think of them.	The reaction required extensive use of knowledge on densities and separation techniques required during work up procedures. The reaction involved moisture sensitive reagents and so had to be carried out in an inert (Nitrogen) atmosphere. pH partitioning was used in order to separate the organic product. The use of a lewis acid and strong base were both applied. The initial step in the reaction wa…
	Section Start
Use this space to provide a write-up of the experiment you have just completed.	THF (25 mL) and 4-bromotoluene (15 mmol) were added to a bunsen burner-dried 3-necked RBF under nitrogen atmosphere. The THF and subsequent reagents were added by syringe in order to avoid contact with air.	past				4	2	3	3		1										2
	The reaction mixture was stirred while n-BuLi (7 mL) was added into the mixture which turned cloudy upon addition of the base. (NOTE: the mix was stirred for 5-10 minutes over an acetone-cardice bath to maintain a temperature of -78Â°C)	past				1	3	1	3		1					1					3
	The cardice was removed and the mix was allowed to cool to room temperature and then the B(OMe)3 was added to the mixture. Once this had reacted then the 3M HCl was added to the mixture. (NOTE: 17.5 mL 6M HCl and 17.5 mL deionised water was added together to give 35 mL of 3M HCl).	past				6	3		6		1										4
	The organic and aqueous phases were separated from each other using sequential washes of either the organic phase (with aqueous solvents e.g. brine, water) or the aqueous phase (with organic solvents e.g. DCM, Et2O).	past				4	6		2		2
	The organic phases were combined as were the aqueous phases (separately). A TLC was run against the starting material (4-bromotoluene dissolved in DCM) in order to determine whether the starting material had disappeared and the organic phase was separated from the aqueous phase.	past				2	5		2	1	2
	The solvent in organic phase (THF) was extracted from the organic phase by rotary evaporation (set to 30Â°C).	past				1	2		1	1											1
	The resulting white solid was partitioned between light petroleum ether (35 mL) and NaOH (2M - 25 mL) and stirred for 5 minutes. The organic (top) phase was extracted and the aqueous phase was washed with 6M HCl (15 mL). The phase turned white solid suspended in liquid. This was dissolved in 30 mL diethyl ether, then the organic phase was extracted aqain, while the aqueous phase was washed with a…	past				5	7		7						3	2					6
	The combined organic phases were dried with MgSO4 (which was then removed by filtration through cotton wool) and then the organic phase solvent (diethyl ether) was removed by rotary evaporation (25Â°C), resulting in a white solid.	past				2	3	1	3	1					1	1					1
	An NMR and Mass spec were prepared.	Past							1	2
			0	0	0	25	31	5	28	5	7	0	0	0	4	4	0	0	0	0	17	342
Titles Template
Study ID	D2
Experiment	Radical Benzylic Bromination
Write down up to ten things that come to mind when you think about the experiment that you completed today. Write down these thoughts in the order that you think of them.	The experiment was exploitative of radical chemistry. It was based on a simple reflux setup, with added dropping funnel and Dreschel flasks. The Dreschel flasks were employed in order to minimise the hazards associated with HBr gas, a by-product of the reaction. The NMR, Mass Spectrometry (GC-MS) and IR were used to characterise the product and check its purity. The use of an initiator was involv…
	Section Start
Aim of the experiment:	To brominate methyl 4-methylbenzoate by use of radical chemistry.		1			1								1
Balanced equation with relative molecular masses (RMM):	methyl 4-methylbenzoate + Br2 --> methyl 4-(bromomethyl)benzoate + HBr 150.18 160 229 81 (in g/mol)			1	4
Step by step experiment procedure:	methyl 4-methylbenzoate (white crystals) were dissolved in degassed chloroform solvent (80 mL) and then ACHN (0.0224 g - white powder) was added to the solution.	past				3	1		3						2	2				2
	This mixture was added to a 3-necked RBF set up with reflux condenser, N2 bubbler and pressure equalising dropping funnel as well as Dreschel flasks (one was 1/3 full of 2M NaOH with some phenolphthalein). 20 mL more of the degassed solvent was added to the RBF.	past				3	2	6	3												1
	The mix was stirred gently as Bromine liquid (1.03 mL - brown) and 50 mL degassed chloroform was added to the dropping funnel. The reflux was switched on, (having been purged with nitrogen for a few minutes previously)and the temperature was programmed to 55Â°C.	past				3	1	2	4						1	1					3
	The bromine in chloroform was added 1 drop/second over a period of approximately 30 minutes. The clear solution in the RBF turned gradually slightly pale yellow as the Br2 was added (i.e. not all the bromine had reacted. A TLC was taken (eluent: 40% diethyl ether and 20% ethyl acetate in P.E.) of the starting material against the reaction mixture after all the bromine had been added.	past				7	3	1	3	1		1			1	2
	After approximately 2 hours, the reaction was observed to have finished and the reaction was left to cool.	past							1								1				1
	WORK UP:	past
	Approximately 3.7 g of sodium thiosulfate was dissolved in 50 mL of water and this mixutre was added to the reaction mixture in a separating funnel. The resulting aqueous phase (which had extracted the excess bromine) was extracted and the organic phase was washed with 75 mL brine, and then the organic phase was extracted again.	past				4	5	1	5												3
	This was then put in a cardice cooled rotary evaporator. The clear liquid resulted in a very pale yellow solid which was recrystallised by adding the minimum amount of boiling heptane and then allowing to crystallise out in an ice bath.	past				2	2	2	4						2	2
	The solid was extracted by vacuum filtration and washed with ice cold heptane (product: light green/white solid). The solid was weighed (1.56 g), and an NMR, Mass Spectrum (GC-MS in acetonitrile) and IR were taken.	past				2	2		3	5					2	2					1
Results:	The TLC showed that the starting material had an RF of approximately 0.40, while the RF of the product was slightly lower at around 0.35. The spot at 0.40 had roughly disappeared at 2h30min after the begining of the reaction, suggesting that the product had formed. The GC-MS was used as mass spectrometry technique for the final product. The final product weighed 1.56 g and was white with a slight…						4			2				1		2	1	2	3	3	6
Discussion:	The product wasn't completely white, suggesting the presence of some impurities (as the excess bromine was extracted by the Na2S2O3 in the work up procedure).					2						1	1	1		1			1
	The reaction was observed to have finished once all the starting material had disappeared from the TLC. However, the prodcut still wasn't completely pure.
	I don't really know what this question is asking as we don't have NMR or mass spec. data to discuss yet.
	The yield was probably low due to errors in the work up stage. It might have been worth purifying a second time using Na2S2O3 or drying the mixture after extraction with MgSO4.					2						1	1							1
Conclusion:	The product was synthesised following the correct method. However, chloroform is very toxic and posed a couple of problems in the practical including during the rotary evaporation stage.													2
	The %yield of the product was 34%. It was not very high due to the rotary evaporation, however, some product was still tinged with green, suggesting that the weight of the solid wasn't reflective of the actual product weight (i.e. some of the solid might have been impurities).											1	1	1		1			1	1	1
	The other group used DCM, which gave overall higher yields, suggesting that DCM was a better option.					2								1
			1	1	4	31	20	12	26	8	0	4	3	7	8	13	2	2	5	7	16	633
Profile Template
Study ID	D2
Experiment	Suzuki Reaction
Write down up to ten things that come to mind when you think about the experiment that you completed today. Write down these thoughts in the order that you think of them.	This reaction coupled together the two products (boronic acid derivative and bromo derivative) together. It exploited the use of a catalyst (Palladium) NMR and Mass Spec (and IR) were used to determine the purity. Column chromatography was used in order to purify the product. The product was a white solid, however the Pd catalyst oxidised at some point during the reaction and turnedblack, making …
	Section Start
What were the aims of the experiment?	To synthesise a diaryl compound by forming a carbon-carbon bond using a catalytic coupling suzuki reaction. To use column chromatography to extract and purify the sample.	past	2
What reactions were involved in the experiment?	The experiment as a whole involved the bromination and boronic acid formation reactions. however the experiment on the thursday and friday involved the suzuki reaction, which created the C-C bond between the two previously formed products.					2								1
What did you do in the experiment?	A reflux was set up and a 1:1 molar equivalent of the boronic acid and bromo derivatives were added to an RBF with DME and a palladium catalyst. The reaction was refluxed for 2 hours at 120Â°C.					4		2	2	1											2
	A TLC was taken at 30 mins, 1h30 and then nevery 10 minutes after that in 40% Et2O in light PE to determine the end point of the reaction.					2				1	1										3
	The mixture was left to cool then the organic phase was separated with sequential washes: DMF (3x30 mL?), water (twice) then Brine (three washes).					3	2		2												1
	The organic layer was rotary evaporated to evaporate the solvent (DMF), then the producct (black oil) was rextracted using some more DMF (15 mL) and rotary evaporated. The product was still a black oil.					2	3			2					2	2					1
	The oil aws dissolved in minimal DMF and added to a column of silica (eluent: 10% Et2O in lght PE). Fractions were collected as the sample was purified and a TLC was taken in order to see which were UV active or KMnO4 active. The fractions containing the product were collected together, rotary evaporated and an NMR, Mass Spec and IR was taken of the product (white solid).					5	5	1	6	4					2	1
What observations did you make in the experiment?	The catalyst was yellow initially but about 10 minutes into the reflux, the mix turned black (i.e. the catalyst had been oxidised either in air or during the reaction).						3					1	1		2		1		5
	The resulting organic layer from the washes was a muddy green/brown colour due to the catalyst which hadn't been extracted.						2					1	1		2				2
	The TLC (thursday - reaction, not column) showed a slight spot for boronic acid, although the limiting reagent was the bromo derivative. This was extracted early on in the chromatography.					2		1		1				1				1	1
	The TLC from the column showed three spots in the crude product, however, these were separated out in the column, leaving fractions 26-40 with the actual product in.						1	1		1		1	1
What were your results?	A white solid (23% yield) was produced.														1	1			1	1	1
	The NMR showed four doublets in the aromatic ring, and two singlets (3H) and one singlet (2 H), which was the predicted NMR for the product.						1							1				1	1	1
	The IR showed a C=O peak, and a C-O peak, suggesting also that the product had formed.						1							1				1	1	1
Did anything unexpected happen?	No.
What did you learn from the experiment?	I learnt how to set up a column again and how to reaxtract a product after rotary evaporation. Also I learnt more about the suzuki reaction and what it involves, having only heard the name of the reaction previously.													2
What are your conclusions about the experiment?	The product was synthesised in a 23% yield in relatively high purity, there were no unexpected peaks in the IR or NMR.																			2	1
			2	0	0	20	18	5	10	10	1	3	3	6	9	4	1	3	11	5	9	525
EXPERIMENT PROFILE	Section Start
What chemicals or other materialsÂ did you use in the experiment?	Palladium catalyst. Bromo and boronic acid derivatives DME solvent DMF, water, brine silica
What instruments or equipment did you use in the experiment?	RBF and reflux condenser, stirrer hot-plate, column (and pump), rotary evaporator, separating funnel
Where did you do the experiment?	In the lab....
What activities or techniques did you use in the experiment?	reflux separation (funnel) evaporation (rotary evaporator) re-extraction purification by chromatography NMR, Mass spec, IR
What other information might be useful to remember about the experiment? For example: sample identifiers, safety information, settings for the analysis?	COSHH, otherwise I don't understand this question

## Sheet: E1
		Tense	Aims	Reaction Schemes	RMMs	Specific Materials	Generic Materials	Equipment	Specific Actions	Techniques	Explanation - Action	Explanation - Other	Explanations not in step-by-step	Theory	Observations - State	Observation - Colour	Observation - Time	Observation - Analysis	Observations not in step-by-step	Results	Measurements	Word count
Blank Template
Study ID	E1
Experiment	Radical Benzylic Bromination
Write down up to ten things that come to mind when you think about the experiment that you completed today. Write down these thoughts in the order that you think of them.	- HBr by product (very toxic) - HBr by product removed by the NaOH in the Dreschdel bottles. - Product: methyl 4-bromomethyl benzoate - Very cluttered fume cupboard - EI mass spectroscopy - NMR
Use this space to provide a write-up of the experiment you have just completed.	Section Start
	The solvent (chloroform) was degassed with nitrogen in the ultrasonicator. The apparatus for the reaction was set up - RBF, condenser, nitrogen bubbler, dropping funnel, stopper, Dreschel bottles. The solvent (80 mL) was added to the methyl benzoate derivative starting material with the ACHN initiator. This was dissolved, clear colourless solution remained. This was poured into the RBF with 20 mL…	past				7	9	12	15	4					2	4					5
			0	0	0	7	9	12	15	4	0	0	0	0	2	4	0	0	0	0	5	146
Titles Template
Study ID	E1
Experiment	Synthesis of Boronic Acid derivative
Write down up to ten things that come to mind when you think about the experiment that you completed today. Write down these thoughts in the order that you think of them.	- Yield very low - Didn't get right product - majority by product - NMR and ESI mass spec - Mechanism did not involve delocalisation around aromatic ring for stable anion
	Section Start
Aim of the experiment:	to synthesise a boronic acid derivative for use in the Suzuki cross coupling reaction		1
Balanced equation with relative molecular masses (RMM):	RMM can't remember Equation: B(OMe)3 + CH3(C6H4)Br --> CH3(C6H4)B(OH)2 + LiBr + MeOH Via: nBuLi (1 equiv) Acid w/u (excess)			1
Step by step experiment procedure:	- Set up apparatus under nitrogen and used Bunsen burner to remove moisture.	past / list						2	2		1
	- Added bromotoluene with anhydrous THF and stirred.	past / list				2			2
	- Added nBuLi (with cardice bath) slowly.	past / list				2		1	1
	- Left for 10 minutes stirring.	past / list							1												1
	- Added trimethylborate.	past / list				1
	- Left stirring.	past / list							1
	- Poured into 18% HCl.	past / list				1			1
	- Separation with DCM, brine, water. TLC to record where the product was.	past				3			1	1
	- Organic phase with product placed on rotary evaporator to remove solvent.	past					2	1	1		1
	- Purification with toluene and diethyl ether, removed on rotary evaporator.	past				2		1	1
	- Filtered and dried in dessicator for 20 minutes.	past / list						1	2												1
	- NMR, mass spec, IR collected.	past / list							1	3
Results:	IR showed very little OH peak therefore not product. Low yield - circa 0.5g.													1				1	1	2	1
Discussion:	Could have used more TLC to check if product in other extractions. Should have added trimethylborate faster to avoid formation of side product instead of product.					1				1		2	2	2
Conclusion:	Experiment did yield a product for use in experiment tomorrow however not the correct one. Can analyse NMR for purity to work out moles needed tomorrow. Low yield for this experiment.																			2
			1	1	0	12	2	6	14	5	2	2	2	3	0	0	0	1	1	4	3	202
Profile Template
Study ID	E1
Experiment	Suzuki Cross Coupling
Write down up to ten things that come to mind when you think about the experiment that you completed today. Write down these thoughts in the order that you think of them.	- Rotary evaporators don't work as well getting last bit of solvent out when the solvent traps are full. - Silica is very noxious, use in fume cupboard. - Polar products stay at top of column, elute out last or may not even elute out. - Ethyl acetate very polar - can be used to wash through column at end. - Purity was very important in choosing masses for starting materials - from NMR. - NMR calc…
	Section Start
What were the aims of the experiment?	To carry out Suzuki cross coupling reaction to make the C-C bond linking two phenyl derivatives. To purify via column chromatography.		2							1				1
What reactions were involved in the experiment?	Previous days: form bromo derivative and boronic acid derivative. React together by reflux. Purify by column chromatography through silica column.					2				2
What did you do in the experiment?	Set up reflux under inert atmosphere, with catalyst present. Refluxed reaction for 2 hours monitoring by TLC. When reaction was complete, work up with separation with lots of aqueous washes. Solvent extraction with rotary evaporator. Purification by column chromatography. NMR, MS, IR spectra collected.	past					3	1	5	7
What observations did you make in the experiment?	Colour change on addition of catalyst which remained through the reaction and purification until final white solid product. Clear colourless fractions.						3								1	2			3
What were your results?	Managed to isolate 3 products from column chromatography - need NMR to assign which was the desired product but likely to be the highest yielding one which had a carbonyl peak in the IR.																	2	2	1
Did anything unexpected happen?	Catalyst appeared to stay at top of column throughout. 2 fractions the product was very low yielding in rotary evaporator - appeared to have disappeared.							1												1
What did you learn from the experiment?	Suzuki good method for joining 2 phenyl derivatives. Rotary evaporators more effective with empty solvent traps due to saturating environment.							1				1	1	1
What are your conclusions about the experiment?	Overall was a success - got product that will hopefully be identified further by NMR. Fairly low yield (50%)																			2
			2	0	0	2	6	3	5	10	0	1	1	2	1	2	0	2	5	4	0	276
EXPERIMENT PROFILE	Section Start
What chemicals or other materialsÂ did you use in the experiment?	Silica, diethyl ether, light pet ether, DCM, chloroform, methyl 4 bromomethyl benzoate, boronic acid derivative, MgSO4, brine, water, sodium bicarbonate, palladium catalyst					12
What instruments or equipment did you use in the experiment?	chromatography column, rotary evaporator, TLC plates, UV box, reflux apparatus and hot plate with magnetic stirrer							7
Where did you do the experiment?	Bay C of level 5 labs.
What activities or techniques did you use in the experiment?	Inert atmosphere, reflux, chromatography, extraction								4
What other information might be useful to remember about the experiment? For example: sample identifiers, safety information, settings for the analysis?	Safety information: Silica noxious, high pressure in column can pop pump off. Rotary evaporator temp for diethyl ether/pet ether ~30 C

[truncated: 11 more sheets: E2, F1, F2, G1, G2, H1, H2, J1, J2, K1, K2]
