# Supplementary material for: Effects of using structured templates for recalling chemistry experiments
Source: J Cheminform. 2016 Feb 19;8:9. doi: 10.1186/s13321-016-0118-6 (PMC4759737; doi:10.1186/s13321-016-0118-6)
Supplement: Supplementary file 8 — 10.1186/s13321-016-0118-6 The results from Study 3. [file 13321_2016_118_MOESM8_ESM.xlsx]

## Sheet: 1 (NT)
Write down as many words or short phrases as you can that come to mind when you think about the experiment:	kids
	explosion
	gas
	lego
	car
	propulsion
	childhood memories
	fireworks
Record your experiment below:	hypothesis: the weight of the lego car influences how far it can drive with the initial explosion force.
	Explosion done in a closed film canister filled half with water and with a ¼ tablet of trisodium citrate. The canister was placed against a wall, as in picture 2 (below)., on a floor.
	1) Lego car built up and heavy: 43.29 g
	https://www.flickr.com/photos/127274006@N03/14876024130/
	a) 135 cm distance (time to explosion: 18 s), tablet A b) 61 cm (failure), (time to explosion: 20s), tablet A c) 135 cm, tablet A
	2) Lego car built as light and flat as possible: 18.94 g
	https://www.flickr.com/photos/127274006@N03/14876095008/in/photostream/
	d) 168 cm (time to explosion 20 s), tablet A e) failure, tablet B, no explosion (>120 s) f) failure, tablet B, no explosion, leakage g) failure, tablet B, no explosion
	Observations: many failures due to leakage / damage of box / tablet 2?
	Several possibly influencing factors: how big was the tablet, how much water was added, how warm was the water?

## Sheet: 2 (PT)
What are the aims of the experiment?:	To design and build a car that works.
	get as far as possible
	understand the “design space” - parameters that can be varied
What reactions are involved in the experiment?	HCO3- +H+ = CO2 + H2O plus spectators
What do you plan to do in the experiment?	Build a car as fast as poss,
	dissolve some alka seltzer in a cannister
	and use it to flip a car across the room.
	Vary what we can i limited time.
What did you actually do in the experiment?	expt 1 50% water in cannister and 5/12 of tablet
	expt 2 30% water 5/12 tablet time to pop 50 s
	expt 3 redesigned vehicle lighter
	expt 4 redesigned vehicle back a bit
	expt 5 50 %water 50% tablet
	redesigned car a few times ,
	position of cross members to facilitate placement of cannister
What observations did you make in the experiment?	observed pop,
	measured distance of travel = 205 cm,
	video recording will allow later analysis of speed
	Tape placed along path to facilitate video analysis)
	mass of vehicle 1 20.69 g
	(allows subsequent analysis of momentum)
	Time after closure to pop.
	Distance to orthoganol to initial trajectory
	amount of tablet material remaining
	positioning against wall to start with
	floor cleanliness and roughness, gradient of floor
What were your results?	Floor slope - according to iphone spirit level less than 0.2°
	expt 1 distance of travel = 205 cm
	mass 20.69 g
	expt 2 188 cm, offset 19
	approx 40% of tablet remaining
	expt 4 250 cm, 68cm lateral travel approx 50% tablet remaining
	expt 5 560 cm 144 !!! mass of car = 19.96
	expt 6 505 41cm laterally
Did anything unexpected happen?	expt 1 . No.
	expt2 Yes, curved.
	expt 3 yes swerved and crashed into a professor
	expt 4 Blew off a piece of chassis
	expt 5. Greatly increased distance
	https://www.flickr.com/photos/127274006@N03/15039849766/
	https://www.flickr.com/photos/127274006@N03/14876263948/
	https://www.flickr.com/photos/127274006@N03/15062850265/
	https://www.flickr.com/photos/127274006@N03/14876303927/
What did you learn from the experiment?	Supervisors have no idea what is happening and rely on second hand information.
	The people DOING the experiment should also record it.
	EXPERIMENTALISTS NEED TO BE FORCED TO TAKE NOTES
	Need audio video calibrated recording system to facilitate.
What are your conclusions about the experiment?	Critical pop
	Pressure is limiting over certain ranges,
	water content less important.
	placing the cannister inside the a car (open at back) allows self alignment and drives the car in a straight line.
	Too much mass at front makes for instability.
	Cannister performance deteriorates with time
	Placing cannister against wall increases forward thrust.
Who took part in the experiment?	Supervision and recording Mark
	construction implementation and measurement Johan Anna and Lei
What chemicals or other materials did you use in the experiment?	salicylic acid
	citric acid
	sodium hydrogen carbonate
	atmospherically equilibrated tap water
What instruments or equipment did you use in the experiment?	tape measure
	cannister with lid
	iphone 5S
	lego - kit 0
Where did you do the experiment?	on the floor of room Jonas SE wall, trajectory NW
What activities or techniques did you use in the experiment?	experimental design.
	Varied mass.
	video photography,
	fun .
	Evolutionary approach.
What other information might be useful to remember about the experiment?	Nothing.

## Sheet: 3 (TT)
Title:	Team 3 lego rocket
Keywords:	lego
	rocket
	alka seltzer
Objective:	Investigate effect of weight and fule composition on the distance travelled by lego car
Plan:	Investigate the effect of water content in alka seltzer mixture,
	car weight and design,
	on the distance travelled
Reaction:
Procedure:	A lego car was constructed
Results:	Run Number	Quantity of water (½, ⅓, ¼)	Weight of car (g)	Aerodynamic car shape	Time to launch (seconds)	Distance travelled	Comments
	(¼ tablet)			(Yes / No)		(cm)
	1	0.5	39.6	N	60	222	car did not run not a straight path
	2	2014-03-01	39.6	N	123	315	The top of the car came off during the ride
	3	2014-02-01					Experiment failed! Leakage in fuel container?
	4
	5
	6
	7
	8
Conclusions:	Not enough data points for conclusive statements.
	Possible sources of errors: The rapid fuel reaction may deliver different amounts of force to the car, as the reaction is quite fast and somewhat unpredictable The amount of alka seltzer tablet in each run is subject to variations since the method of preparing a ¼ of tablet was very crude

## Sheet: 4 (NT)
Write down as many words or short phrases as you can that come to mind when you think about the experiment:	Weight of the car
	Amount of water
	Pressure
	Aerodynamics
	Position of the tank
	Which “doll”?
	Attachment of tank?
	Which way to position opening of the tank?
Record your experiment below:	Car parts from bag F
	1st try,
	First design of car.
	Try to reduce air resistance.
	Tube attached to car.
	Half tube of water, quarter of tablet
	Result:
	1min 5 sek to explosion.
	45 cm distance
	Car broke down, lifted from the ground.
	2nd Try
	Second design of car.
	More front heavy.
	Tank behind the car.
	Stream line design.
	Otherwise same parameters as first
	Result:
	4 min 40 sek to explosion
	120 cm distance
	Long time to explosion, had to move container.
	Car went staright, but pieces fell off in back.
	3rd try
	Third design of car
	More stable in back.
	¾ water filled
	quarter of tablet
	52 sekunds
	170 cm
	Optimal design
	4th
	Fourth design of car, more back heavy
	Otherwise same as 3rd try
	60 cm
	37 sek to explosion
	Went out of course, too much pressure?
	5th try
	Fifth design of car, no wheels.
	Control experiment.
	⅓ of tablet
	⅓ of tablet
	Result
	31 sek
	2 m 70 cm
	Went far, but in many pieces.

## Sheet: 5 (PT)
What are the aims of the experiment?:	Overall aims: To construct a system where the car travels the greatest overall distance based on the same amount of water and alka-seltzer.
	Specific questions to adress: *To investigate whether the difference in distance of car travel is dependent on the direction of the canister placement (lock towards wall or lock towards car) *To investigate what the influence of the amount and position of added mass is on the travel distance *To investigate how the formulation of the alka-seltzer influences the travel distance (ground versus whol…
What reactions are involved in the experiment?	NaHCO3+H2O -> CO2 (g)
What do you plan to do in the experiment?	*Mix ¾ cups H2O and ¼ of an alka-selzter tablet. Build minimal car framework necessary for travel. Iteratively improve upon procedure by rebuilding of car after each experiments.
	Measure eruption time (from capping to when the cap flies off), and distance travelled. Also record start with cell-phone camera to analyze how the blastoff looks in slo-mo.
What did you actually do in the experiment?	A total of 9 experiments were conducted:
	Trial 1 and 2: Test optimal direction of cannister with minimal car skeleton
	Test # Cap turn: Time to eruption: Distance:
	1 Towards car 0:50 0.26 m
	2 Towards wall 1:02 1.50 m (car broke)
	Trial 3-6: Test influence of mass and reinforcements
	Trial 3 - Reinforced car structure by adding extra lego pieces (low pieces, almost no added air resistance)
	Eruption time: 1:30 min Distance: 2.10 m
	Comment: bent line
	Trial 4 - Added mass at back of the car (Lego Man) and front (by adding the windshield piece)
	Comment: Did not work, never erupted. Upon removal of car and movement of cannister, a small eruption occured.
	Trial 5 - Repeat of trial 4
	Eruption time: 52 s Distance: 3.30 m
	Comment: Did indeed work. Bent line
	Trial 6 - Different mass distribution (Removed Lego man, added more small pieces to minimize wind resistance and add mass
	Eruption time: 45 s Distance: 4.10 m
	Additional experiments
	Trial 7 - Try influence of Alka-seltzer formulation
	Ground the alka-seltzer, experiment did not work since the CO2 evolved before the cannister could even be closed.
	Trial 8 - Repeat of optimal trial (#6)
	Eruption time: 30 s Distance: ca 4 m
	Trial 9 - Lots of added mass, and the cannister was added on top of the car instead of behind it
	Eruption time: ca 1 min Distance: 2.30 m
	Trial 10 - Complete redesign, small car with much less air resistance, low mass, also completely even weght distribution.
	Eruption time: ca 1 min Distance: 3.52 m
	Comment: Very straight travel line
What observations did you make in the experiment?	*Car does not go straight unless mass on car is evenly distributed.
	*Alka-seltzer evolves the CO2 very quickly when the surface area is increased, meaning that the system is too quick for manual capping and placement before reaction is finished.
	This means grinding speeds up the process immensely.
	*Cap should be turned towards the wall for optimal travel distances and trajectories.
	*The eruption was not completely reproducible and sometimes did not go at all until the cannister was manually moved.
	*Lots of Alka-Seltzer usually remained after the eruption, meaning even more CO2 could in theory be evolved.
	*Floor was slightly wet after the initial runs, which might’ve affected friction.
What were your results?	See above, already presented in the above sections
Did anything unexpected happen?	In one trial, the car broke. Reinforced the car as a result.
	Two times, there was no eruption at all until the beaker was moved.
What did you learn from the experiment?	See above
What are your conclusions about the experiment?	See above
Who took part in the experiment?	Istvan Furo Jesper Ejenstam Fredrik Schaufelberger Ulla Jacobsson
What chemicals or other materials did you use in the experiment?	H2O,
	Alka-seltzer tablet
	Lego-set provided by the experiment directors
What instruments or equipment did you use in the experiment?	Ruler
	cell-phone with camera
Where did you do the experiment?	*Corner of main conference meeting room, Bergendal conference centre.
	Regular wooden floor, relatively smooth
What activities or techniques did you use in the experiment?	*LEGO car building.
	Analogous measurements
What other information might be useful to remember about the experiment?	---

## Sheet: 7 (NT)
Write down as many words or short phrases as you can that come to mind when you think about the experiment:	Straight forward,
	interesting,
	Passenger survived in the second go
	We are happy with the final result of 3.2 meter.
Record your experiment below:	Assembled the car, put two passengers in the car;	Past
	Added water to fill half of the plastic container,
	and then put the tablet in the container;
	put the lid on the top and seal the container.
	The container was quickly placed behind the car:
	the lid was contact with the car and the bottom against a wall.
	Start record the movie and record the whole event.
	We measured the distance from the starting position and the final position of the car.
	It took ca. 8 second from putting the lid on the container to the eruption.
	The first run was 2.7 meters.
	The second run was 3.2 meters.

## Sheet: 8 (PT)
What are the aims of the experiment?:	Short term: to build a lego car and drive it with Alka-Seltzer.
	Long term: to learn to know new colleagues and give labnotes a thought.
What reactions are involved in the experiment?	Bicarbonate in water reacts with citric acid and forms trisodium citrate and carbon dioxide.
What do you plan to do in the experiment?	Build a light smoothly going car that travels a long way.
What did you actually do in the experiment?	Have fun.
	Build different more or less nicely designed cars.
What observations did you make in the experiment?	First try: The reaction took 1 min and 22 sec to start and the car moved 81 inches. It did not go in a straight line. The car was really minimized as number of parts was considered. It did not look nice, though.	past
	Second try: The reaction took over 5 min and the lid had to be touched to go off. The car went 25 inches in a straight line. The car lost one piece. this time the car was a bit heavier since we made it more fancy looking.
	Third try: This time we used the same car as in try 2 but with half a tablet instead of quarter of a tablet. The reaction took 37 sec and the car went 52 inches. The reaction was continued in spilled water on the floor. Several parts were lost.
	Fourth time: Was a failure because of leakage.
	Fifth time: The reaction took 1 min 5 sec, the car went into pieces about 56 inches from the starting point. This time the car was as small as possible, nearly only wheels hold together by necessary parts.
What were your results?	Se above and below.
Did anything unexpected happen?	The first time the car did not move in a straight line.
	The second time the reaction was really slow.
	The fourth experiment failed (probably due to leakage).
What did you learn from the experiment?	That the reproducibility of the experiment is low.
	That a lighter car may go longer.
	That adult researchers can get very childish when you put Lego in their hands.
	That more tablet may give a faster reaction.
What are your conclusions about the experiment?	That this was not a scientifically planned Lego car experiment but that we had fun anyway.
	The note taking was the tedious and boring part.
Who took part in the experiment?	Na Kong, Junxue An, Jinshan Pan, Åsa Emmer
What chemicals or other materials did you use in the experiment?	Alka-Seltzer tablets
	and Lego parts,
	film vial,
	water,
	tissues.
What instruments or equipment did you use in the experiment?	Cellphones,
	watch,
	measuring band,
	instructions,
	lap top.
Where did you do the experiment?	On the table and the floor of a lecturing room (Jonas) in Bergendal conference center, Sollentuna, Sweden.
What activities or techniques did you use in the experiment?	Lego building,
	water pouring,
	tablet division,
	measuring,
	timing,
	taking photos
	and recording film.
What other information might be useful to remember about the experiment?	It will get messy and noisy.

## Sheet: 10(NT)
Write down as many words or short phrases as you can that come to mind when you think about the experiment:	Fun
	Exciting
Record your experiment below:	Checking all parts are here
	0.53 g one piece missing
	0.29 g both pieces missing
	1.13 g three pieces instead of two
	Long wheel base
	4x2.22 g 2x4.21 g 1x2.2 g 3x1.13 g 2x 1.7 g 1x1.69 g 4x1.15 g tot 32.58 g
	Do not want to make vehicle too heavy
	Height of canister 50 mm
	=> 25 mm of water
	marking height with white board pen
	testing of surfaces table
	table very smooth
	we want more traction - use the floor in the hallway
	test 1 a little bit more that quarter of tablet
	big explosion car broke. 23 s till pop bits of car traveled 860 mm
	Vehicle too unstable needs more stability, for test no 2 we added new parts to the existing structure and removed 1x2.2 g part
	additional parts 2x1.35 g 2x0.66 g 2x0.53 g 2x0.33 g 2x0.64 g 2x0.96 g 1x2.23 g 1x1.67 g 1x1.17 g final weight 42.02 g
	Car traveled 5.8 m. time til pop got too excited and did not record time properly but approximately 26 s. This time we used a quarter of a tablet.
	Will repeat experiment.
	Perfect quarters
	27.3 s til pop
	1.8 m travel not straight line
	fuel cell not perfectly centered behind vehicle
	new try no 3
	31 s til pop vehicle skidded and turned 180 dgr
	travel 1.18 m
	Learning points
	we should have marked the exact position of the starting point not using random although close points because surface uneven
	Always have fun!

## Sheet: 11(PT)
What are the aims of the experiment?:	Get the rocket car to go as far as possible
What reactions are involved in the experiment?	aspirin + citric acid + H2O + NaHCO3 → CO2 etc.
What do you plan to do in the experiment?	Build a car out of lego, due to the provided instructions, attach the carbon dioxide-contaning canister to it, measure the distance that the car travels before it’s out of gas.
What did you actually do in the experiment?	We built a car out of lego, see figure 1.
	Figure 1
	We mixed water with a fourth of an aspirin pill, sealed the canister, put the car on a flat surface in front of the lid of the canister.
	When the lid came off it pushed the car forward and the distance the car traveled was measured using a tailoring rule.
	For further details see recorded video.
What observations did you make in the experiment?	The car turned slightly to the right
What were your results?	The car went 3.65 m
Did anything unexpected happen?	The car turned slightly to the right
What did you learn from the experiment?	The car should be as light as possible,
	the floor should be flat with no interruptions (and no carpet).
What are your conclusions about the experiment?	It’s fun to play with lego.
	With less water and more aspirin we would create more carbon dioxide gas, eg. more power to the car.
Who took part in the experiment?	Everyone in group 11 + Yan Song
What chemicals or other materials did you use in the experiment?	H2O + aspirin
What instruments or equipment did you use in the experiment?	Tailoring rule,
	lego,
	smart phone,
	water,
	plastic canister,
	plastic cups,
	chemicals
Where did you do the experiment?	Out in the hallway
What activities or techniques did you use in the experiment?	We put the back of the canister against a wall, and then the car in front of the lid of the canister.
What other information might be useful to remember about the experiment?	Bring napkins to wipe up mess.

## Sheet: 12 (TT)
Title:	Team12
Keywords:	Lego rocket cars,
	CO2 driving force
Objective:	To make the car move as far as possible with ¼ of a Alka-Seltzer tablet
Plan:	1) Build a car onto which the rocket can push efficiently, ensuring maximum security - ensure weight is not too low or too high - ensure that tires move freely
	2) Ensure that we get a good push from the CO2 motor, by placing it against a wall
	3) Floor is more even when table so we try this
	4) Measure length moved using the measuring device
Reaction:	3NaHCO3 + 3(C6H8O7) gives Na3C6H5O7 + CO2 +H20 (not balanced)
Procedure:	1) Place ruler on floor
	2) Mix reactants (first water than tablet)
	3 Close container and start timer
	4) Place reaction vessel next to the wall
	5) Place car next to reaction vessel
	6) Record time of launch and distance moved
Results:	Run Number	Quantity of water (½, ⅓, ¼)	Weight of car (g)	Aerodynamic car shape	Time to launch (seconds)	Distance travelled	Comments
	(¼ tablet)			(Yes / No)		(cm)
	1	2014-02-01	not known	No	43s	62 cm	car not stable, but turned quickly
	2	2014-02-01	not known	No	38s	143 cm	car is made heavier to increase stability
							Stability improved
	3	2014-02-01	not known	No	experiment stopped after 4 min	0 cm	We try to increase the pressure by putting a piece of plastic between lid and main part of vessel
			but same as exp. 2
					Not sufficient pressure to push lid out
	4	½	same as above	No	20 s	72 cm	Same as exp 3 but with ½ tablet
		and ½ tablet
							Too high pressure, car unstable
	5
	6
	7
	8
Conclusions:	Difficult to devide the table in equal sized pieces

[truncated: 3 more sheets: 13 (NT), 14(PT), 15 (TT)]
